# Supplementary material for: Pan-Genomic Sequencing Reveals Actionable CDKN2A/2B Deletions and Kataegis in Anaplastic Thyroid Carcinoma
Source: Cancers (Basel). 2021 Dec 17;13(24):6340. doi: 10.3390/cancers13246340 (PMC8699293; doi:10.3390/cancers13246340)
Supplement: Supplementary file 1 [file cancers-13-06340-s001.zip › Supplementary Table S3.xlsx]

## Sheet: Sheet1
Supplementary Table 3. Kataegis-type focal hypermutability in the anaplastic thyroid carcinoma cohort.
Chromosome	Start Position	End Position	nMuts	Avg intermutation dist	Size	Tumor Sample	C>A	C>G	C>T	T>A	T>C	T>G
9	75957028	75960875	9	480.875	3847	101T	0	0	9	0	0	0
9	88141410	88147687	7	1046.17	6277	101T	0	0	7	0	0	0
10	98866663	98871180	7	752.833	4517	101T	0	2	5	0	0	0
18	20274516	20277809	11	329.3	3293	101T	6	2	3	0	0	0
X	106078550	106078612	7	10.3333	62	101T	0	2	2	2	1	0
3	185734553	185734590	6	7.4	37	103T	0	0	1	2	1	2
8	124707708	124711369	8	523	3661	105T	2	2	4	0	0	0
3	131959413	131960577	7	194	1164	110T	2	2	3	0	0	0
8	133944702	133945422	7	120	720	110T	0	6	1	0	0	0
15	64955215	64957050	6	367	1835	110T	1	1	4	0	0	0
16	50300256	50305140	6	976.8	4884	110T	0	0	6	0	0	0
17	62777216	62777840	7	104	624	110T	0	3	4	0	0	0
18	36931431	36936821	10	598.889	5390	110T	0	2	8	0	0	0
X	150728541	150728625	8	12	84	110T	3	0	2	0	2	1
