# Supplementary material for: Pan-Genomic Sequencing Reveals Actionable CDKN2A/2B Deletions and Kataegis in Anaplastic Thyroid Carcinoma
Source: Cancers (Basel). 2021 Dec 17;13(24):6340. doi: 10.3390/cancers13246340 (PMC8699293; doi:10.3390/cancers13246340)
Supplement: Supplementary file 1 [file cancers-13-06340-s001.zip › Supplementary Table S5.xlsx]

## Sheet: Sheet1
Supplementary Table 5. Drug Gene Interaction Database overview of potentially druggable genes found mutated in the anaplastic thyroid carcinoma cohort
Sample	Gene	Drug	Interaction types	Sources	PMIDs
101T	AKR7A2	DAUNORUBICIN		PharmGKB	20837989
101T	AKR7A2	DOXORUBICIN		PharmGKB	20837989
101T	NRAS	SALIRASIB		TTD
101T	NRAS	CETUXIMAB		JAX-CKB|CGI|CIViC|PharmGKB|OncoKB	24024839|28275037|23325582|25838391|20619739|26438111|27002107|28179366|25605843
101T	NRAS	LONAFARNIB	inhibitor	GuideToPharmacology
101T	NRAS	ALPELISIB		JAX-CKB	24569456
101T	NRAS	EVEROLIMUS		JAX-CKB|CIViC	23629727|26821351
101T	NRAS	MK-2206		JAX-CKB	21289267
101T	NRAS	OMIPALISIB		JAX-CKB|CIViC	22389471|23431193
101T	NRAS	PANITUMUMAB		JAX-CKB|CGI|CIViC|PharmGKB|OncoKB	24024839|28275037|23325582|26341920|20619739|26438111
101T	NRAS	SELUMETINIB		JAX-CKB|CIViC|OncoKB	26343583|23515407|25870145|22392911|23406027
101T	NRAS	BUPARLISIB		JAX-CKB	27307593
101T	NRAS	ADAVOSERTIB		JAX-CKB	24791855
101T	NRAS	TRAMETINIB		JAX-CKB|CIViC|PharmGKB	26343583|28783719|25504439|23515407|25452114|27760111|22805292|27488531|27500726|28514312|22389471|22983396|23431193|28179366
101T	NRAS	CARBOPLATIN		PharmGKB	21636554
101T	NRAS	BINIMETINIB		JAX-CKB|CIViC|OncoKB	24588908|28284557|27307593|23414587|29245078|28152546|11238126|24569456|26987942|28514312|26821351
101T	NRAS	OBATOCLAX		JAX-CKB	22460902
101T	NRAS	RIBOCICLIB		JAX-CKB|CIViC|OncoKB	26987942
101T	NRAS	GEDATOLISIB		JAX-CKB	12068308|21325073
101T	NRAS	ALTEPLASE		NCI	1394224
101T	NRAS	PD-0325901		JAX-CKB	27488531
101T	NRAS	VEMURAFENIB		JAX-CKB|CGI|CIViC|PharmGKB	26343583|21107323|24265153|26267534|27523909|23569304|22389471
101T	NRAS	PLX-4720		JAX-CKB	25500121|23431193
101T	NRAS	ABEMACICLIB		JAX-CKB	27217383
101T	NRAS	E-6201		JAX-CKB	23039341
101T	NRAS	INOSITOL		NCI	2498808
101T	NRAS	CISPLATIN		PharmGKB	21636554
101T	NRAS	COBIMETINIB		OncoKB
101T	NRAS	PALBOCICLIB		JAX-CKB	27488531|22983396
101T	NRAS	DEL-22379		JAX-CKB	26267534
101T	NRAS	GEMCITABINE		PharmGKB	21636554
101T	NRAS	PELAREOREP		TdgClinicalTrial
101T	NRAS	AZD-5153		JAX-CKB	27573426
101T	NRAS	LENVATINIB		JAX-CKB	26169970
101T	NRAS	METFORMIN		CIViC	25504439
101T	NRAS	LY-3009120		JAX-CKB	26343583
101T	NRAS	PIMASERTIB		JAX-CKB	23629727
101T	NRAS	PEMBROLIZUMAB		JAX-CKB	28514312
101T	NRAS	GEFITINIB		JAX-CKB	25870145
101T	NRAS	SORAFENIB		JAX-CKB|CGI	23629727
101T	NRAS	REGORAFENIB		JAX-CKB	23629727|25838391
101T	NRAS	DABRAFENIB		JAX-CKB|CIViC|PharmGKB	25452114|27523909|22389471
101T	NRAS	XL-888		JAX-CKB	22351686
101T	NRAS	AFATINIB		JAX-CKB	25870145
101T	NRAS	LIFIRAFENIB		JAX-CKB
101T	NRAS	TAK-733		JAX-CKB	26439693
101T	NRAS	DACTOLISIB		CIViC	22392911
101T	NRAS	DINACICLIB		JAX-CKB	26627013
101T	NRAS	OSIMERTINIB		JAX-CKB	25870145
101T	NRAS	IPILIMUMAB		CIViC	26095797
101T	RPS5	ARTENIMOL	ligand	DrugBank	26340163
101T	TET2	AZACITIDINE		JAX-CKB	25224413|21494260
101T	TET2	HYDROCHLOROTHIAZIDE		PharmGKB
101T	TET2	DECITABINE		JAX-CKB	25224413
101T|107T|108T	TP53	CHEMBL406557		DTC
101T|107T|108T	TP53	CHEMBL602922		DTC
101T|107T|108T	TP53	CAULIBUGULONE D		DTC
101T|107T|108T	TP53	FLUOROURACIL		DTC|PharmGKB
101T|107T|108T	TP53	GEMCITABINE		JAX-CKB|CGI	27167172|23520471|21389100|27815358|26228206
101T|107T|108T	TP53	CHEMBL1702181		DTC
101T|107T|108T	TP53	TEBUFENPYRAD		DTC
101T|107T|108T	TP53	CHEMBL186526		DTC
101T|107T|108T	TP53	GLUTARAL		DTC
101T|107T|108T	TP53	CHEMBL528807		DTC
101T|107T|108T	TP53	CHEMBL1522984		DTC
101T|107T|108T	TP53	CHEMBL592123		DTC
101T|107T|108T	TP53	CHEMBL546170		DTC
101T|107T|108T	TP53	MECHLORETHAMINE HYDROCHLORIDE		DTC
101T|107T|108T	TP53	OLEOYL DOPAMINE		DTC
101T|107T|108T	TP53	GRANISETRON		ClearityFoundationClinicalTrial
101T|107T|108T	TP53	EPIRUBICIN		JAX-CKB|PharmGKB	17388661|22903472
101T|107T|108T	TP53	CYCLOPHOSPHAMIDE		JAX-CKB|PharmGKB	17388661|16243804|26438783
101T|107T|108T	TP53	TRAMETINIB		JAX-CKB	27659046
101T|107T|108T	TP53	MELPHALAN		DTC
101T|107T|108T	TP53	U-50488 METHANE SULFONATE		DTC
101T|107T|108T	TP53	CHEMBL421215		DTC
101T|107T|108T	TP53	VENETOCLAX		PharmGKB|FDA
101T|107T|108T	TP53	CHEMBL578890		DTC
101T|107T|108T	TP53	CHEMBL599088		DTC
101T|107T|108T	TP53	CHEMBL261118		DTC
101T|107T|108T	TP53	CHEMBL1326499		DTC
101T|107T|108T	TP53	CHLORAMBUCIL		DTC
101T|107T|108T	TP53	DOXORUBICIN		DTC|JAX-CKB|CGI|CIViC	25658463|21399868|16243804|23165797|26826118|26288684|22698404|17363498|9569050|24065105
101T|107T|108T	TP53	ADAVOSERTIB		JAX-CKB|CGI	27601554|27196784|21992793|23520471|21389100|19887545|21799033|28652249|22713237|27998224
101T|107T|108T	TP53	DIBENZ[A,H]ANTHRACENE		DTC
101T|107T|108T	TP53	DEOXIEPINEPHRINE		DTC
101T|107T|108T	TP53	CISPLATIN		JAX-CKB|NCI|CGI|CIViC	25376608|25567130|9600935|11595686|25964101|23428903|26086967|11812076|27179933|8678559|14514923|23839309|28652249|18618574|26294215
101T|107T|108T	TP53	PACLITAXEL		JAX-CKB|NCI|CIViC	16459017|24065105
101T|107T|108T	TP53	TRIFLUOPERAZINE		DTC|NCI	12415616
101T|107T|108T	TP53	YONDELIS		NCI	16888811
101T|107T|108T	TP53	CHEMBL590665		DTC
101T|107T|108T	TP53	ALEXIDINE DIHYDROCHLORIDE		DTC
101T|107T|108T	TP53	CAULIBUGULONE B		DTC
101T|107T|108T	TP53	PD-0325901		JAX-CKB	26272063
101T|107T|108T	TP53	QUINACRINE DIHYDROCHLORIDE		DTC
101T|107T|108T	TP53	TEMOZOLOMIDE		JAX-CKB|CIViC	21730979|24248532
101T|107T|108T	TP53	FENTICLOR		DTC
101T|107T|108T	TP53	OLEAMIDE		DTC
101T|107T|108T	TP53	(R,S)-INDATRALINE		DTC
101T|107T|108T	TP53	PERPHENAZINE		DTC
101T|107T|108T	TP53	IFOSFAMIDE		JAX-CKB	23165797
101T|107T|108T	TP53	INDIRUBIN-3-MONOXIME		DTC
101T|107T|108T	TP53	CHEMBL242171		DTC
101T|107T|108T	TP53	CHEMBL408563		DTC
101T|107T|108T	TP53	METHIMAZOLE		NCI	7790147
101T|107T|108T	TP53	CHEMBL154580		DTC
101T|107T|108T	TP53	CYTARABINE		JAX-CKB
101T|107T|108T	TP53	CHEMBL329673		DTC
101T|107T|108T	TP53	ONONIN		DTC
101T|107T|108T	TP53	CHEMBL408850		DTC
101T|107T|108T	TP53	PRAMLINTIDE		CGI
101T|107T|108T	TP53	FENRETINIDE		DTC
101T|107T|108T	TP53	IBRUTINIB		JAX-CKB	26563132
101T|107T|108T	TP53	CAPMATINIB		JAX-CKB	25971938
101T|107T|108T	TP53	O-DEMETHYLATED ADAPALENE		DTC
101T|107T|108T	TP53	DOCETAXEL		JAX-CKB|CIViC	21399868|22425996
101T|107T|108T	TP53	PHENYLMERCURIC ACETATE		DTC
101T|107T|108T	TP53	PROPYLTHIOURACIL		NCI	7790147
101T|107T|108T	TP53	MITOMYCIN		CIViC	14514923
101T|107T|108T	TP53	PHENETHYLISOTHIOCYANATE		DTC	21241062
101T|107T|108T	TP53	MUNDULONE		DTC
101T|107T|108T	TP53	CINNARIZINE		DTC	16680159
101T|107T|108T	TP53	CHEMBL405914		DTC
101T|107T|108T	TP53	CAPECITABINE		CIViC	24957073
101T|107T|108T	TP53	4-METHOXYDALBERGIONE		DTC
101T|107T|108T	TP53	ASTEMIZOLE		DTC
101T|107T|108T	TP53	PRODIGIOSIN		JAX-CKB	26759239
101T|107T|108T	TP53	RALOXIFENE		DTC
101T|107T|108T	TP53	CGM-097		JAX-CKB|TTD	27659046
101T|107T|108T	TP53	TYRPHOSTIN A9		DTC
101T|107T|108T	TP53	NICLOSAMIDE		DTC
101T|107T|108T	TP53	QUINALIZARIN		DTC
101T|107T|108T	TP53	PYRITHIONE ZINC		DTC
101T|107T|108T	TP53	CHEMBL260028		DTC
101T|107T|108T	TP53	CHEMBL259615		DTC
101T|107T|108T	TP53	CHEMBL1333386		DTC
101T|107T|108T	TP53	CHEMBL444376		DTC
101T|107T|108T	TP53	DAIDZEIN		DTC
101T|107T|108T	TP53	ABT 737		JAX-CKB	21468686
101T|107T|108T	TP53	CHEMBL1343568		DTC
101T|107T|108T	TP53	LAPACHONE		DTC
101T|107T|108T	TP53	PUROMYCIN		NCI	11866936
101T|107T|108T	TP53	IODOACETAMIDE		DTC
101T|107T|108T	TP53	THIORIDAZINE HYDROCHLORIDE		DTC
101T|107T|108T	TP53	CRIZOTINIB		JAX-CKB	25971938|27149990|26438783
101T|107T|108T	TP53	CERALASERTIB		JAX-CKB|CGI	26563132|28062704
101T|107T|108T	TP53	4-ISOTHIOUREIDOBUTYRONITRILE		JAX-CKB|TTD
101T|107T|108T	TP53	CHLORPROMAZINE		DTC
101T|107T|108T	TP53	SIROLIMUS		JAX-CKB|NCI	26144316|16651424
101T|107T|108T	TP53	BENZALKONIUM CHLORIDE		DTC
101T|107T|108T	TP53	ETHOPROPAZINE HYDROCHLORIDE		DTC
101T|107T|108T	TP53	METHOTREXATE		DTC|CIViC	17363498
101T|107T|108T	TP53	IRINOTECAN		JAX-CKB	25567130
101T|107T|108T	TP53	GARLIC		NCI	16351512
101T|107T|108T	TP53	PEMBROLIZUMAB		JAX-CKB	28039262
101T|107T|108T	TP53	ERLOTINIB		JAX-CKB	27659046
101T|107T|108T	TP53	CHEMBL591618		DTC
101T|107T|108T	TP53	PAROXETINE HYDROCHLORIDE		DTC
101T|107T|108T	TP53	MITOXANTRONE HYDROCHLORIDE		DTC
101T|107T|108T	TP53	ALPHA-NAPHTHOFLAVONE		DTC
101T|107T|108T	TP53	CHEMBL1241268		DTC	16862141
101T|107T|108T	TP53	DIMETHYL GAMBOGATE		DTC
101T|107T|108T	TP53	MENADIONE		DTC
101T|107T|108T	TP53	BAICALEIN		DTC
101T|107T|108T	TP53	DOXORUBICIN HYDROCHLORIDE		DTC
101T|107T|108T	TP53	MERCAPTOPURINE		DTC
101T|107T|108T	TP53	CLIOQUINOL		DTC
101T|107T|108T	TP53	SAR-405838		JAX-CKB|TTD	25145672|27550999|27765850
101T|107T|108T	TP53	DACTOLISIB		JAX-CKB	26272063
101T|107T|108T	TP53	CHEMBL580421		DTC
101T|107T|108T	TP53	CHEMBL408653		DTC
101T|107T|108T	TP53	CHLOROXINE		DTC
101T|107T|108T	TP53	CHEMBL601140		DTC
101T|107T|108T	TP53	TAMOXIFEN		DTC|CIViC	10786679
101T|107T|108T	TP53	2,6-DIMETHOXYQUINONE		DTC
101T|107T|108T	TP53	VEMURAFENIB		JAX-CKB	26343583|28514312
101T|107T|108T	TP53	NUTLIN-3		DTC|JAX-CKB	25964101|21058726|26494859|26288684|24268795|19928922|26883273
101T|107T|108T	TP53	CHEMBL285819		DTC
101T|107T|108T	TP53	PF-00477736		JAX-CKB	22713237
101T|107T|108T	TP53	ABEMACICLIB		JAX-CKB|CGI	27217383
101T|107T|108T	TP53	CHEMBL1303948		DTC
101T|107T|108T	TP53	BROXYQUINOLINE		DTC
101T|107T|108T	TP53	THUNBERGINOL B		DTC
101T|107T|108T	TP53	CHEMBL198759		DTC	16862141
101T|107T|108T	TP53	3R14S-OCHRATOXIN A		DTC
101T|107T|108T	TP53	CHEMBL267160		DTC
101T|107T|108T	TP53	ATRACTYLENOLIDE I		DTC	22365756
101T|107T|108T	TP53	CHEMBL1256697		DTC
101T|107T|108T	TP53	PYRACLOSTROBIN		DTC
101T|107T|108T	TP53	DOXIL		JAX-CKB	16243804
101T|107T|108T	TP53	RESVERATROL		DTC
101T|107T|108T	TP53	CHEMBL2002487		DTC
101T|107T|108T	TP53	RIBAVIRIN		DTC
101T|107T|108T	TP53	AZD-6482		JAX-CKB	26563132
101T|107T|108T	TP53	BEVACIZUMAB		JAX-CKB	27466356|23670029|17145525
101T|107T|108T	TP53	DECITABINE		CGI
101T|107T|108T	TP53	CARBENDAZIM		DTC
101T|107T|108T	TP53	AZATHIOPRINE		DTC
101T|107T|108T	TP53	CLOFIBRATE		DTC	16680159
101T|107T|108T	TP53	TANESPIMYCIN		JAX-CKB	26009011
101T|107T|108T	TP53	PROCHLORPERAZINE		DTC
101T|107T|108T	TP53	CHEMBL1214407		DTC
101T|107T|108T	TP53	SELUMETINIB		JAX-CKB|CIViC	26343583|26272063|22425996
101T|107T|108T	TP53	OLAPARIB		JAX-CKB	22172724
101T|107T|108T	TP53	CHEMBL320361		DTC
101T|107T|108T	TP53	GR-127935		DTC
101T|107T|108T	TP53	TRIAMTERENE		DTC
101T|107T|108T	TP53	CHELERYTHRINE		DTC
101T|107T|108T	TP53	CHEMBL407501		DTC
101T|107T|108T	TP53	CHEMBL599100		DTC
101T|107T|108T	TP53	TIRAPAZAMINE		NCI	9647614
101T|107T|108T	TP53	ELLIPTECINE		DTC
101T|107T|108T	TP53	FLAVANONE		DTC
101T|107T|108T	TP53	ROBUSTIC ACID		DTC
101T|107T|108T	TP53	TRIFLURIDINE		JAX-CKB	25700705
101T|107T|108T	TP53	CHEMBL184450		DTC
101T|107T|108T	TP53	ANTIMYCIN A		DTC
101T|107T|108T	TP53	DOPAMINE		DTC
101T|107T|108T	TP53	CHEMBL195350		DTC
101T|107T|108T	TP53	CHEMBL260213		DTC
101T|107T|108T	TP53	BENZO[B]FLUORANTHENE		DTC
101T|107T|108T	TP53	CHEMBL545900		DTC
101T|107T|108T	TP53	ECONAZOLE NITRATE		DTC
101T|107T|108T	TP53	VORINOSTAT		JAX-CKB|CIViC	26009011|25669829
101T|107T|108T	TP53	DUVELISIB		JAX-CKB
101T|107T|108T	TP53	PROGESTERONE		NCI	16684279
101T|107T|108T	TP53	INDOPROFEN		DTC
101T|107T|108T	TP53	TRANILAST		DTC
101T|107T|108T	TP53	CHEMBL405317		DTC
101T|107T|108T	TP53	NEBULARINE		DTC
101T|107T|108T	TP53	CADMIUM DICHLORIDE		DTC
101T|107T|108T	TP53	GENISTEIN		DTC
101T|107T|108T	TP53	HOMIDIUM BROMIDE		DTC
101T|107T|108T	TP53	PATULIN		DTC	16680159
101T|107T|108T	TP53	APR-246		JAX-CKB|TTD	22965953|21239882|21415220|26086967|27179933
101T|107T|108T	TP53	DAUNORUBICIN		JAX-CKB	16243804
101T|107T|108T	TP53	ALVESPIMYCIN		JAX-CKB	26009011
101T|107T|108T	TP53	CHEMBL26320		DTC
101T|107T|108T	TP53	(Z)-PIPLARTINE		DTC
101T|107T|108T	TP53	DAUNORUBICIN HYDROCHLORIDE		DTC
101T|107T|108T	TP53	CHEMBL1397308		DTC
101T|107T|108T	TP53	SANGUINARIUM		DTC
101T|107T|108T	TP53	TEPRASIRAN		TTD
101T|107T|108T	TP53	AZACITIDINE		DTC
101T|107T|108T	TP53	HYDRALAZINE HYDROCHLORIDE		DTC
101T|107T|108T	TP53	CHEMBL533226		DTC
101T|107T|108T	TP53	IOXYNIL		DTC
101T|107T|108T	TP53	TRICLOCARBAN		DTC
101T|107T|108T	TP53	PROCHLORPERAZINE EDISYLATE		DTC
101T|107T|108T	TP53	SAPANISERTIB		JAX-CKB	26272063|25261369
101T|107T|108T	TP53	CAPIVASERTIB		JAX-CKB	26910118
101T|107T|108T	TP53	FENOFIBRATE		DTC	16680159
101T|107T|108T	TP53	SALMETEROL XINAFOATE		DTC
101T|107T|108T	TP53	CHEMBL35482		DTC
101T|107T|108T	TP53	CHEMBL201325		DTC
101T|107T|108T	TP53	CARBOPLATIN		JAX-CKB|CIViC	25567130|25658463|11595686|26494859|27998224
101T|107T|108T	TP53	DASATINIB		JAX-CKB	26855149
101T|107T|108T	TP53	CHEMBL429335		DTC
101T|107T|108T	TP53	DABRAFENIB		JAX-CKB	27659046
101T|107T|108T	TP53	CHEMBL297784		DTC
101T|107T|108T	TP53	CLOTRIMAZOLE		DTC	16680159
101T|107T|108T	TP53	KRESOXIM-METHYL		DTC
101T|107T|108T	TP53	THIMEROSAL		DTC
101T|107T|108T	TP53	CHEMBL429095		DTC
101T|107T|108T	TP53	CHLOROTHALONIL		DTC
101T|107T|108T	TP53	GALLIC ACID		DTC
101T|107T|108T	TP53	GANETESPIB		JAX-CKB	26009011
101T|107T|108T	TP53	CAMPTOSAR		JAX-CKB	18618574
101T|107T|108T	TP53	DS-7423		JAX-CKB	24504419
101T|107T|108T	TP53	ONC-201		JAX-CKB	26474387
101T|107T|108T	TP53	CHEMBL233194		DTC
101T|107T|108T	TP53	CHEMBL1801219		DTC	20605095
101T|107T|108T	TP53	CHEMBL410484		DTC
101T|107T|108T	TP53	CHEMBL1346468		DTC
101T|107T|108T	TP53	2-AMINOANTHRACENE		DTC
101T|107T|108T	TP53	NORTRIPTYLINE		DTC
101T|107T|108T	TP53	(S)APOMORPHINE		DTC
101T|107T|108T	TP53	LY-3009120		JAX-CKB	26343583
101T|107T|108T	TP53	ACEQUINOCYL		DTC
101T|107T|108T	TP53	SELICICLIB		DTC|JAX-CKB	22862161|26826118|21417417
101T|107T|108T	TP53	DIHYDROGAMBOGIC ACID		DTC
101T|107T|108T	TP53	CHEMBL591126		DTC
101T|107T|108T	TP53	CHEMBL1169388		DTC
101T|107T|108T	TP53	GOSSYPOL		DTC|NCI	16020667
101T|107T|108T	TP53	MERCURIC CHLORIDE		DTC
101T|107T|108T	TP53	WARFARIN		DTC
101T|107T|108T	TP53	OXALIPLATIN		JAX-CKB|CIViC	24957073|21468686
101T|107T|108T	TP53	PIMOZIDE		DTC
101T|107T|108T	TP53	NIGULDIPINE		DTC
101T|107T|108T	TP53	RITUXIMAB		NCI	11895917
101T|107T|108T	TP53	HALOPERIDOL		NCI	16476148
101T|107T|108T	TP53	SERTRALINE		DTC	16680159
101T|107T|108T	TP53	CYAZOFAMID		DTC
101T|107T|108T	TP53	DIETHYLSTILBESTROL		NCI	15545218
101T|107T|108T	TP53	RIMCAZOLE		DTC
101T|107T|108T	TP53	SULCONAZOLE NITRATE		DTC
101T|107T|108T	TP53	CHEMBL271023		DTC
101T|107T|108T	TP53	APOMORPHINE		DTC
101T|107T|108T	TP53	PIPLARTINE		DTC
101T|107T|108T	TP53	PF-04217903		JAX-CKB	27659046
101T|107T|108T	TP53	RHODOMYRTOXIN B		DTC
101T|107T|108T	TP53	CHEMBL259421		DTC
101T|107T|108T	TP53	ETOPOSIDE		JAX-CKB|CIViC	25964101|14514923|24065105
101T|107T|108T	TP53	SERDEMETAN		JAX-CKB	21831953
101T|107T|108T	TP53	BORTEZOMIB	inhibitor	TALC|CIViC	28679691
101T|107T|108T	TP53	CLADRIBINE		DTC
101T|107T|108T	TP53	PAZOPANIB		JAX-CKB|CIViC	26646755|25669829
101T|107T|108T	TP53	MANGOSTIN		DTC
101T|107T|108T	TP53	CHEMBL596633		DTC
101T|107T|108T	TP53	CHEMBL27006		DTC
101T|107T|108T	TP53	HEXACHLOROPHENE		DTC
101T|107T|108T	TP53	CHEMBL261123		DTC
101T|107T|108T	TP53	TRIFLUPROMAZINE		DTC
101T|107T|108T	TP53	CHEMBL578512		DTC
101T|107T|108T	TP53	ALPELISIB		JAX-CKB	27659046
101T|107T|108T	TP53	LORLATINIB		JAX-CKB	28285684
101T|107T|108T	TP53	NAVITOCLAX		JAX-CKB	27659046|26474387
101T|107T|108T	TP53	CAULIBUGULONE C		DTC
101T|107T|108T	TP53	3-METHOXYCATECHOL		DTC
101T|107T|108T	TP53	CHEMBL261693		DTC
101T|107T|108T	TP53	CHEMBL473735		DTC
101T|107T|108T	TP53	CHEMBL528712		DTC
101T|107T|108T	TP53	N6-BENZYLADENOSINE		DTC
101T|107T|108T	TP53	PLUMBAGIN		DTC
101T|107T|108T	TP53	METHYL ROBUSTONE		DTC
101T|107T|108T	TP53	RG-7602		JAX-CKB	27815358
101T|107T|108T	TP53	CHEMBL530049		DTC
101T|107T|108T	TP53	MITOXANTRONE		DTC
101T|107T|108T	TP53	CHEMBL599943		DTC
101T|107T|108T	TP53	DINOSEB		DTC
101T|107T|108T	TP53	ALT-801		TTD
101T|107T|108T	TP53	AVASTIN		JAX-CKB	21399868
101T|107T|108T	TP53	PIMASERTIB		JAX-CKB	26228206
101T|107T|108T	TP53	VESNARINONE		NCI	7750082
101T|107T|108T	TP53	CHEMBL88272		DTC
101T|107T|108T	TP53	TRIFLOXYSTROBIN		DTC
101T|107T|108T	TP53	DICHLOROPHEN		DTC
101T|107T|108T	TP53	CHEMBL260451		DTC
101T|107T|108T	TP53	LB-100		JAX-CKB	25376608
101T|107T|108T	TP53	RO-5045337		JAX-CKB|CIViC	26459177
101T|107T|108T	TP53	AZD-7762		JAX-CKB	23839309
101T|107T|108T	TP53	VANOXERINE		DTC
101T|107T|108T	TP53	CHEMBL99408		DTC
101T|107T|108T	TP53	7,8-DIHYDROXYFLAVONE		DTC
101T|107T|108T	TP53	SERTRALINE HYDROCHLORIDE		DTC
101T|107T|108T	TP53	CHEMBL259784		DTC
101T|107T|108T	TP53	CADMIUM ACETATE		DTC
101T|107T|108T	TP53	CHEMBL411085		DTC
101T|107T|108T	TP53	SB-224289		DTC
101T|107T|108T	TP53	GEDATOLISIB		JAX-CKB	23980093|21325073
101T|107T|108T	TP53	TAMOXIFEN CITRATE		DTC
101T|107T|108T	TP53	TEROXIRONE		DTC
101T|107T|108T	TP53	MAPROTILINE		DTC
101T|107T|108T	TP53	ENALAPRIL		NCI	16900775
101T|107T|108T	TP53	CHEMBL85194		DTC
101T|107T|108T	TP53	EMODIN		DTC
101T|107T|108T	TP53	CIS-RESVERATROL		DTC
101T|107T|108T	TP53	CHEMBL66114		DTC
101T|107T|108T	TP53	CHEMBL601757		DTC
101T|107T|108T	TP53	FLUPHENAZINE		DTC
101T|107T|108T	TP53	ANISINDIONE		DTC
101T|107T|108T	TP53	CHEMBL1389794		DTC
101T|107T|108T	TP53	TRACAZOLATE		DTC
101T|107T|108T	TP53	CHEMBL259805		DTC
101T|107T|108T	TP53	BENOMYL		DTC
101T|107T|108T	TP53	CHLORFENAPYR		DTC
101T|107T|108T	TP53	PROPARGITE		DTC
101T|107T|108T	TP53	ROTENONE		DTC	16680159
101T|107T|108T	TP53	CLOMIPRAMINE		DTC
101T|107T|108T	TP53	METHYLPREDNISOLONE		NCI	16684279
101T|107T|108T	TP53	POTASSIUM DICHROMATE		DTC
101T|107T|108T	TP53	LOPERAMIDE		DTC
101T|107T|108T	TP53	METHYLENE BLUE		DTC
101T|107T|108T	TP53	DEMCIZUMAB		JAX-CKB	26855149
101T|107T|108T	TP53	3',4' DICHLOROBENZAMIL		DTC
101T|107T|108T	TP53	NITAZOXANIDE		DTC
101T|107T|108T	TP53	CHEMBL259422		DTC
101T|107T|108T	TP53	CHEMBL16685		DTC
101T|107T|108T	TP53	BENZETHONIUM CHLORIDE		DTC
101T|107T|108T	TP53	CHEMBL177809		DTC
101T|107T|108T	TP53	TOPOTECAN		JAX-CKB	26438783
101T|107T|108T	TP53	PHA-680632		JAX-CKB	18026198
101T|107T|108T	TP53	METHYLBENZETHONIUM CHLORIDE		DTC
101T|107T|108T	TP53	E-FLUPENTIXOL		DTC
101T|107T|108T	TP53	(R)-INDOPROFEN		DTC
101T|107T|108T	TP53	CETUXIMAB		CIViC	24957073
101T|107T|108T	TP53	CHEMBL337173		DTC
101T|107T|108T	TP53	CHEMBL600334		DTC
101T|107T|108T	TP53	CHEMBL563919		DTC
101T|107T|108T	TP53	BENZO(K)FLUORANTHENE		DTC
101T|107T|108T	TP53	ENCORAFENIB		JAX-CKB
101T|107T|108T	TP53	EMBELIN		DTC
101T|107T|108T	TP53	CHEMBL422942		DTC
101T|107T|108T	TP53	CHEMBL265686		DTC
101T|107T|108T	TP53	CHEMBL600347		DTC
101T|107T|108T	TP53	INOSITOL		NCI	16733561
101T|107T|108T	TP53	MICHLER'S KETONE		DTC
101T|107T|108T	TP53	KINETIN RIBOSIDE		DTC
101T|107T|108T	TP53	PHENANTHROLINE		DTC
101T|107T|108T	TP53	FUROXAN		DTC
101T|107T|108T	TP53	CHEMBL291143		DTC
101T|107T|108T	TP53	TPCK		DTC
101T|107T|108T	TP53	BITHIONOL		DTC
101T|107T|108T	TP53	CHEMBL225513		DTC
101T|107T|108T	TP53	LONTUCIREV (REPLICATING ADENOVIRUS)		TTD
101T|107T|108T	TP53	OLVANIL		DTC
101T|107T|108T	TP53	CLOFOCTOL		DTC
101T|107T|108T	TP53	TRIACETYLRESVERATROL		DTC
101T|107T|108T	TP53	CHEMBL587620		DTC
101T|107T|108T	TP53	TERPYRIDINE		DTC
101T|107T|108T	TP53	CHEMBL374632		DTC
101T|107T|108T	TP53	CHEMBL579550		DTC
101T|107T|108T	TP53	FANCHININ		DTC
101T|107T|108T	TP53	IODOQUINOL		DTC
101T|107T|108T	TP53	CHLORANIL		DTC
101T|107T|108T	TP53	CHEMBL227959		DTC
101T|107T|108T	TP53	PROPACHLOR		DTC
101T|107T|108T	TP53	BERZOSERTIB		JAX-CKB
101T|107T|108T	TP53	CHEMBL582715		DTC
101T|107T|108T	TP53	CHEMBL582473		DTC
101T|107T|108T	TP53	FURAZOLIDONE		DTC
101T|107T|108T	TP53	AMOXAPINE		DTC
101T|107T|108T	TP53	NORDIHYDROGUAIARETIC ACID		DTC
101T|107T|108T	TP53	CHEMBL602150		DTC
101T|107T|108T	TP53	PANITUMUMAB		JAX-CKB	28514312
101T|107T|108T	TP53	CLEMASTINE		DTC
101T|107T|108T	TP53	PENTACHLOROPHENOL		DTC
101T|107T|108T	TP53	STREPTONIGRIN		NCI	12027749
101T|107T|108T	TP53	SANGUINARINE SULFATE		DTC
101T|107T|108T	TP53	CHEMBL1494650		DTC
101T|107T|108T	TP53	CHEMBL428789		DTC
101T|107T|108T	TP53	CHEMBL260560		DTC
101T|107T|108T	TP53	ZIRAM		DTC
101T|107T|108T	TP53	METHYLDOPA		DrugBank	17327663
101T|107T|108T	TP53	ZINC CHLORIDE	chaperone	DrugBank	17327663|29843463
101T|107T|108T	TP53	CHEMBL1235116		DrugBank	10592235
101T|107T|108T	TP53	TRIETHYL PHOSPHATE		DrugBank	25510514
102T	AKT2	A-443654	inhibitor	DrugBank|GuideToPharmacology	10592235
102T	AKT2	IPATASERTIB	inhibitor	TdgClinicalTrial|ClearityFoundationClinicalTrial|ChemblInteractions|GuideToPharmacology|MyCancerGenomeClinicalTrial
102T	AKT2	TRICIRIBINE		TdgClinicalTrial|ClearityFoundationClinicalTrial
102T	AKT2	LY-2780301	inhibitor	ChemblInteractions
102T	AKT2	MK-2206	allosteric modulator|inhibitor	TdgClinicalTrial|ClearityFoundationClinicalTrial|ChemblInteractions|CGI|GuideToPharmacology|MyCancerGenomeClinicalTrial
102T	AKT2	OMIPALISIB	inhibitor	MyCancerGenomeClinicalTrial
102T	AKT2	UPROSERTIB	inhibitor	ChemblInteractions|GuideToPharmacology
102T	AKT2	LAUROGUADINE		DTC
102T	AKT2	AFURESERTIB	inhibitor	ChemblInteractions|GuideToPharmacology
102T	AKT2	GSK-269962A		DTC
102T	AKT2	TRASTUZUMAB		CIViC	22842582
102T	AKT2	CAPIVASERTIB	inhibitor	ClearityFoundationClinicalTrial|GuideToPharmacology
102T	AKT2	PERIFOSINE		TdgClinicalTrial
102T	AKT2	XL-418	inhibitor	TdgClinicalTrial|ChemblInteractions
102T	AKT2	SOTRASTAURIN		DTC
102T	AKT2	GSK-690693	inhibitor	ChemblInteractions|GuideToPharmacology
102T	AKT2	MIRANSERTIB	inhibitor|allosteric modulator	ChemblInteractions|GuideToPharmacology
102T	AKT2	MK-2201	inhibitor	ChemblInteractions
102T	AKT2	EVEROLIMUS	inhibitor	MyCancerGenomeClinicalTrial
102T	AKT2	BAY-1125976	inhibitor	ChemblInteractions
102T	AKT2	ARCHEXIN		TdgClinicalTrial
102T	AKT2	TRICIRIBINE PHOSPHATE	inhibitor	ChemblInteractions
102T	AKT2	AZD-5363	inhibitor	ChemblInteractions
102T	AKT2	CHEMBL227381		DrugBank	10592235
102T	AKT2	CHEMBL428462		DrugBank	10592235
102T	ASXL1	AZACITIDINE		JAX-CKB	25224413
102T	ASXL1	DECITABINE		JAX-CKB	25224413
102T	ATAD5	CHEMBL604321		DTC
102T	ATAD5	DOMPERIDONE		DTC
102T	ATAD5	CHEMBL373937		DTC
102T	ATAD5	CHEMBL1493528		DTC
102T	ATAD5	CHEMBL1492017		DTC
102T	ATAD5	DICHLORORIBOBENZIMIDAZOLE		DTC
102T	ATAD5	CHEMBL577660		DTC
102T	ATAD5	CHEMBL1303948		DTC
102T	ATAD5	EMETINE		DTC
102T	ATAD5	CHEMBL47875		DTC
102T	ATAD5	DOXAZOSIN		DTC
102T	ATAD5	CHEMBL531268		DTC
102T	ATAD5	CHEMBL22062		DTC
102T	ATAD5	CHEMBL1452227		DTC
102T	ATAD5	CHEMBL505209		DTC
102T	ATAD5	ANGUIDIN		DTC
102T	ATAD5	CHEMBL529918		DTC
102T	ATAD5	CHEMBL1078244		DTC
102T	ATAD5	N,N-HEXAMETHYLENEAMILORIDE		DTC
102T	ATAD5	CHEMBL502774		DTC
102T	ATAD5	FLUSPIRILENE		DTC
102T	ATAD5	CHEMBL530361		DTC
102T	ATAD5	CHEMBL601970		DTC
102T	ATAD5	KAMEBANIN		DTC
102T	ATAD5	CHEMBL601757		DTC
102T	ATAD5	CHEMBL1710181		DTC
102T	ATAD5	CHEMBL1576659		DTC
102T	ATAD5	CHEMBL601146		DTC
102T	ATAD5	PICEATANNOL		DTC
102T	ATAD5	TRIPHENYLSTANNYL ACETATE		DTC
102T	ATAD5	3,5-DIPHENYLISOXAZOLE		DTC
102T	ATAD5	CHEMBL598680		DTC
102T	ATAD5	CHEMBL1098875		DTC
102T	ATAD5	TPCK		DTC
102T	ATAD5	CHEMBL1329443		DTC
102T	ATAD5	EUPAFOLIN		DTC
102T	ATAD5	NILE RED		DTC
102T	ATAD5	PIFEXOLE		DTC
102T	ATAD5	OUABAIN		DTC
102T	ATAD5	FLAVONE		DTC
102T	ATAD5	CHEMBL54918		DTC
102T	ATAD5	DAPH		DTC
102T	ATAD5	CHEMBL586031		DTC
102T	ATAD5	GALANGIN		DTC
102T	ATAD5	CYCLOHEXIMIDE		DTC
102T	ATAD5	CHEMBL533529		DTC
102T	ATAD5	CHEMBL601364		DTC
102T	ATAD5	CHEMBL27768		DTC
102T	ATAD5	DIGITOXIN		DTC
102T	ATAD5	PYROGALLOL RED		DTC
102T	ATAD5	CHEMBL1529697		DTC
102T	ATAD5	IPRIFLAVONE		DTC
102T	ATAD5	CHEMBL527585		DTC
102T	ATAD5	CHEMBL91609		DTC
102T	ATAD5	CHEMBL309848		DTC
102T	ATAD5	NIFEDIPINE		DTC
102T	ATAD5	N6-PHENYLADENOSINE		DTC
102T	ATAD5	6-BROMOFLAVONE		DTC
102T	ATAD5	CHEMBL1523974		DTC
102T	ATAD5	THUNBERGINOL E		DTC
102T	ATAD5	MITOXANTRONE HYDROCHLORIDE		DTC
102T	ATAD5	CHEMBL596839		DTC
102T	ATAD5	VANOXERINE		DTC
102T	ATAD5	CHEMBL531709		DTC
102T	ATAD5	CHEMBL579318		DTC
102T	ATAD5	CHEMBL1537417		DTC
102T	ATAD5	CHEMBL549216		DTC
102T	ATAD5	MICHLER'S KETONE		DTC
102T	ATAD5	(R)-PIA		DTC
102T	ATAD5	CHEMBL300389		DTC
102T	ATAD5	CHEMBL329673		DTC
102T	ATAD5	DIPYRIDAMOLE		DTC
102T	ATAD5	CANTHARIDIC_ACID		DTC
102T	ATAD5	CHEMBL533226		DTC
102T	ATAD5	CHEMBL546493		DTC
102T	ATAD5	CHEMBL600090		DTC
102T	ATAD5	CHEMBL600336		DTC
102T	ATAD5	CYCLOASPEPTIDE A		DTC
102T	ATAD5	CHEMBL374632		DTC
102T	ATAD5	CHEMBL529361		DTC
102T	ATAD5	STREPTONIGRIN		DTC
102T	ATAD5	CHEMBL1093369		DTC
102T	ATAD5	APOMORPHINE HYDROCHLORIDE HEMIHYDRATE		DTC
102T	ATAD5	PHENANTHROLINE		DTC
102T	ATAD5	CHEMBL1333049		DTC
102T	ATAD5	SHINJULACTONE B		DTC
102T	ATAD5	CHEMBL528694		DTC
102T	ATAD5	CHEMBL1390650		DTC
102T	ATAD5	AURIN		DTC
102T	ATAD5	CHEMBL577662		DTC
102T	ATAD5	CHEMBL460508		DTC
102T	ATAD5	CHEMBL1326164		DTC
102T	ATAD5	KENPAULLONE		DTC
102T	ATAD5	CP-55940		DTC
102T	ATAD5	GELDANAMYCIN		DTC
102T	ATAD5	CHEMBL260451		DTC
102T	ATAD5	CHEMBL1567571		DTC
102T	ATAD5	CHEMBL405914		DTC
102T	ATAD5	CHEMBL473735		DTC
102T	ATAD5	CHEMBL531043		DTC
102T	ATAD5	SULFURETIN		DTC
102T	ATAD5	CHEMBL587849		DTC
102T	ATAD5	NITROBENZYLMERCAPTOPURINE RIBONUCLEOSIDE		DTC
102T	ATAD5	TYRPHOSTIN AG-1478		DTC
102T	ATAD5	CHEMBL597035		DTC
102T	ATAD5	CALYCOSIN		DTC
102T	ATAD5	4'-METHOXYFLAVONE		DTC
102T	ATAD5	CHEMBL592813		DTC
102T	ATAD5	CHEMBL581225		DTC
102T	ATAD5	CHEMBL585030		DTC
102T	ATAD5	HELENALIN		DTC
102T	ATAD5	DAUNORUBICIN HYDROCHLORIDE		DTC
102T	ATAD5	CHEMBL1256672		DTC
102T	ATAD5	CHEMBL35482		DTC
102T	ATAD5	CHEMBL371811		DTC
102T	ATAD5	CHEMBL579919		DTC
102T	ATAD5	NIMODIPINE		DTC
102T	ATAD5	CHEMBL201325		DTC
102T	ATAD5	CHEMBL1431115		DTC
102T	ATAD5	CHEMBL139935		DTC
102T	ATAD5	CHEMBL530609		DTC
102T	ATAD5	CHEMBL547977		DTC
102T	ATAD5	CHEMBL1467200		DTC
102T	ATAD5	AMSACRINE		DTC
102T	ATAD5	CHEMBL73711		DTC
102T	ATAD5	CHEMBL2094652		DTC
102T	ATAD5	CHEMBL273103		DTC
102T	ATAD5	CHEMBL588028		DTC
102T	ATAD5	TYRPHOSTIN A9		DTC
102T	ATAD5	6-HYDROXYFLAVONE		DTC
102T	ATAD5	HARMINE HYDROCHLORIDE		DTC
102T	ATAD5	THIOINOSINE		DTC
102T	ATAD5	TRANILAST		DTC
102T	ATAD5	AZACITIDINE		DTC
102T	ATAD5	AG1295		DTC
102T	ATAD5	CHEMBL1401091		DTC
102T	ATAD5	CHEMBL583578		DTC
102T	ATAD5	BROMOENOL LACTONE		DTC
102T	ATAD5	AZATHIOPRINE		DTC
102T	ATAD5	QUINACRINE		DTC
102T	ATAD5	CHEMBL1530911		DTC
102T	ATAD5	RESVERATROL		DTC
102T	ATAD5	CHEMBL536151		DTC
102T	ATAD5	ISOVELLERAL		DTC
102T	ATAD5	CHEMBL16685		DTC
102T	ATAD5	CHEMBL527620		DTC
102T	ATAD5	QUERCETIN		DTC
102T	ATAD5	CHEMBL578294		DTC
102T	ATAD5	MIBEFRADIL		DTC
102T	ATAD5	CHEMBL587856		DTC
102T	ATAD5	CHEMBL1170485		DTC
102T	ATAD5	(R,S)-INDATRALINE		DTC
102T	ATAD5	CHEMBL581574		DTC
102T	ATAD5	CUCURBITACIN B		DTC
102T	ATAD5	ISOLIQUIRITIGENIN		DTC
102T	ATAD5	CHEMBL569864		DTC
102T	ATAD5	CHEMBL576404		DTC
102T	ATAD5	ZERANOL		DTC
102T	ATAD5	CHEMBL101815		DTC
102T	ATAD5	9,10-PHENANTHRENEQUINONE		DTC
102T	ATAD5	PROTOAPIGENONE		DTC
102T	ATAD5	CHEMBL596380		DTC
102T	ATAD5	CHEMBL1546223		DTC
102T	ATAD5	ELLIPTECINE		DTC
102T	ATAD5	CHEMBL328710		DTC
102T	ATAD5	PIPERINE		DTC
102T	ATAD5	CHEMBL584883		DTC
102T	ATAD5	CHEMBL584520		DTC
102T	ATAD5	LEFLUNOMIDE		DTC
102T	ATAD5	TOLONIUM CHLORIDE		DTC
102T	ATAD5	CHEMBL581910		DTC
102T	ATAD5	CHEMBL482050		DTC
102T	ATAD5	CHEMBL1408276		DTC
102T	ATAD5	CHEMBL280099		DTC
102T	ATAD5	CHEMBL52884		DTC
102T	ATAD5	CHEMBL28324		DTC
102T	ATAD5	CHEMBL1353528		DTC
102T	ATAD5	NOCODAZOLE		DTC
102T	ATAD5	CHEMBL260311		DTC
102T	ATAD5	HISPIDULIN		DTC
102T	ATAD5	CHEMBL600662		DTC
102T	ATAD5	OXOPURPUREINE		DTC
102T	ATAD5	CHEMBL536599		DTC
102T	ATAD5	RESERPINE		DTC
102T	ATAD5	CHEMBL198759		DTC
102T	ATAD5	HARMALINE		DTC
102T	ATAD5	ONONIN		DTC
102T	ATAD5	CHEMBL1256667		DTC
102T	ATAD5	EMETINE HYDROCHLORIDE		DTC
102T	ATAD5	CHEMBL1256845		DTC
102T	ATAD5	CHEMBL602990		DTC
102T	ATAD5	CHEMBL403183		DTC
102T	ATAD5	CHEMBL171699		DTC
102T	ATAD5	ANISOMYCIN		DTC
102T	ATAD5	CHEMBL461579		DTC
102T	ATAD5	CHEMBL460273		DTC
102T	ATAD5	CHEMBL593254		DTC
102T	ATAD5	CHEMBL88612		DTC
102T	ATAD5	CHEMBL1522984		DTC
102T	ATAD5	TRICHOSTATIN		DTC
102T	ATAD5	CHEMBL591412		DTC
102T	ATAD5	CHEMBL1998001		DTC
102T	ATAD5	DIGOXIN		DTC
102T	ATAD5	ALBENDAZOLE		DTC
102T	ATAD5	CALCIMYCIN		DTC
102T	ATAD5	DAIDZEIN		DTC
102T	ATAD5	CHEMBL602718		DTC
102T	ATAD5	CHEMBL592124		DTC
102T	ATAD5	CHEMBL1564100		DTC
102T	ATAD5	CHEMBL388823		DTC
102T	ATAD5	HYDRALAZINE		DTC
102T	ATAD5	CHEMBL1569494		DTC
102T	ATAD5	FLUNARIZINE		DTC
102T	ATAD5	BETA-TOXICAROL		DTC
102T	ATAD5	CHEMBL383144		DTC
102T	ATAD5	CHEMBL299853		DTC
102T	ATAD5	COLCHICINE		DTC
102T	ATAD5	CHEMBL548619		DTC
102T	ATAD5	IDARUBICIN		DTC
102T	ATAD5	CHEMBL1271059		DTC
102T	ATAD5	CHLOROXINE		DTC
102T	ATAD5	METHYLTHIONINIUM CHLORIDE		DTC
102T	ATAD5	GOSSYPOL		DTC
102T	ATAD5	OCTAVERINE		DTC
102T	ATAD5	BIOCHANIN		DTC
102T	ATAD5	TETRABROMOBENZOTRIAZOLE		DTC
102T	ATAD5	MITOXANTRONE		DTC
102T	ATAD5	CHEMBL288174		DTC
102T	ATAD5	CHEMBL260560		DTC
102T	ATAD5	CHEMBL590691		DTC
102T	ATAD5	CHRYSIN DIMETHYL ETHER		DTC
102T	ATAD5	CHEMBL578512		DTC
102T	ATAD5	VINCAMINE		DTC
102T	ATAD5	CHEMBL526776		DTC
102T	ATAD5	CHEMBL260213		DTC
102T	ATAD5	METHOXYVONE		DTC
102T	ATAD5	HARMAN		DTC
102T	ATAD5	CAMPTOTHECIN		DTC
102T	ATAD5	CHEMBL600694		DTC
102T	ATAD5	CHEMBL66089		DTC
102T	ATAD5	CHEMBL581880		DTC
102T	ATAD5	CHEMBL578944		DTC
102T	ATAD5	CHEMBL602575		DTC
102T	ATAD5	DAIDZIN		DTC
102T	ATAD5	CHEMBL1224483		DTC
102T	ATAD5	NICARDIPINE		DTC
102T	ATAD5	CHEMBL585443		DTC
102T	ATAD5	TRIMETHOBENZAMIDE HYDROCHLORIDE		DTC
102T	ATAD5	GENISTEIN		DTC
102T	ATAD5	CHEMBL601933		DTC
102T	ATAD5	4'-METHOXY-AURONE		DTC
102T	ATAD5	CHEMBL525826		DTC
102T	ATAD5	DISULFIRAM		DTC
102T	ATAD5	CHEMBL1989853		DTC
102T	ATAD5	CHEMBL1256364		DTC
102T	ATAD5	PIMOZIDE		DTC
102T	ATAD5	ENTINOSTAT		DTC
102T	ATAD5	FIDUXOSIN		DTC
102T	ATAD5	CHEMBL261123		DTC
102T	ATAD5	CHEMBL483633		DTC
102T	ATAD5	CHEMBL303958		DTC
102T	ATAD5	TREQUINSIN		DTC
102T	ATAD5	CHEMBL1305393		DTC
102T	ATAD5	GR-127935		DTC
102T	ATAD5	CHEMBL146525		DTC
102T	ATAD5	IDAZOXAN		DTC
102T	ATAD5	CHEMBL546865		DTC
102T	ATAD5	ENOXIMONE		DTC
102T	ATAD5	CHEMBL584269		DTC
102T	ATAD5	DIPHENYLENEIODONIUM		DTC
102T	ATAD5	CHEMBL233194		DTC
102T	ATAD5	CHEMBL2095095		DTC
102T	ATAD5	CHEMBL88553		DTC
102T	ATAD5	CHEMBL585408		DTC
102T	ATAD5	ZEARALENONE		DTC
102T	ATAD5	CHEMBL580183		DTC
102T	ATAD5	CHEMBL415914		DTC
102T	ATAD5	CHEMBL581194		DTC
102T	ATAD5	2-METHOXY-1,4-NAPHTHOQUINONE		DTC
102T	ATAD5	CHEMBL532849		DTC
102T	ATAD5	CINOBUFAGIN		DTC
102T	ATAD5	CHEMBL444376		DTC
102T	ATAD5	DILAZEP		DTC
102T	ATAD5	CHEMBL585591		DTC
102T	ATAD5	CHEMBL600734		DTC
102T	ATAD5	CHEMBL428789		DTC
102T	ATAD5	DINALINE		DTC
102T	ATAD5	CHEMBL602424		DTC
102T	ATAD5	CAFFEIC ACID PHENETHYL ESTER		DTC
102T	ATAD5	RUTAECARPINE		DTC
102T	ATAD5	PECTOLINARIGENIN		DTC
102T	ATAD5	FASUDIL HYDROCHLORIDE		DTC
102T	ATAD5	CHEMBL600103		DTC
102T	ATAD5	CHEMBL609438		DTC
102T	ATAD5	CHEMBL1327172		DTC
102T	BCHE	RIVASTIGMINE	inhibitor	DrugBank|TdgClinicalTrial|ChemblInteractions|TEND|GuideToPharmacology|PharmGKB	16437532|11139819|19470293|18780301|18671661|25376930|12636181|19370562|11078030|19374459|18044073|11752352|19420308|17047484|12668920|14587496
102T	BCHE	ISOFLUROPHATE	inhibitor	DrugBank|TdgClinicalTrial|TEND	11405252|12459190|1511344|1776688|2361169
102T	BCHE	EPTASTIGMINE		TTD
102T	BCHE	SUXAMETHONIUM		PharmGKB|FDA	21637541|18075469|25054547|21029050|22053728|2915989|26398623|1415224|12724618|21228368|12881446|15731589
102T	BCHE	PHENSERINE	inhibitor	DrugBank	15620572
102T	BCHE	DEMECARIUM	inhibitor	DrugBank	7196602|8430939
102T	BCHE	COCAINE		PharmGKB	24312228
102T	BCHE	MEPTAZINOL		TTD
102T	BCHE	MIVACURIUM		DrugBank|PharmGKB|FDA	8922768|27031121
102T	BCHE	EDROPHONIUM	inhibitor	DrugBank	9398183|1438284
102T	BCHE	PYRIDOSTIGMINE	antagonist|inhibitor	DrugBank|GuideToPharmacology	10869589|10942908|8954750
102T	BCHE	IRINOTECAN		NCI|PharmGKB	11345644
102T	BCHE	TACRINE	inhibitor	DrugBank|GuideToPharmacology	16860785|12871155|10375753|17218977
102T	BCHE	7-ETHYL-10-HYDROXYCAMPTOTHECIN		PharmGKB
102T	BCHE	BAMBUTEROL	inhibitor	GuideToPharmacology
102T	BCHE	CHOLINE	product of	DrugBank	16376069|16297435|17390078|17636231|17329059
102T	BCHE	MALATHION	inhibitor	DrugBank	10592235|17139284|16782587|17016423|16716398|17364237
102T	BCHE	ECHOTHIOPHATE	inhibitor	DrugBank	2481033|11752352
102T	BCHE	TACRINE HYDROCHLORIDE	inhibitor	ChemblInteractions
102T	BCHE	RIVASTIGMINE TARTRATE	inhibitor	ChemblInteractions
102T	BCHE	PHENOTHIAZINE		NCI	12443046
102T	BCHE	TRIAMCINOLONE		NCI	7937594
102T	BCHE	PRALIDOXIME	activator	DrugBank	11393267|18825528
102T	BCHE	DONEPEZIL	inducer	DrugBank|NCI|PharmGKB	23930233|18780301|15989517|27567841|16083542|27911294|17047484|14751402|11256231|16863459
102T	BCHE	HEXAFLURONIUM	inhibitor	DrugBank	11752352|948350
102T	BCHE	DIPIVEFRIN	substrate|potentiator	DrugBank	8446367
102T	BCHE	GALANTAMINE	inhibitor	DTC|DrugBank	23540646|12177686|11888344|17159811|19811027
102T	BCHE	VOLANESORSEN		TTD
102T	BCHE	PHYSOSTIGMINE	inhibitor	GuideToPharmacology
102T	BCHE	BUPIVACAINE		NCI	14631501
102T	BCHE	DICHLORVOS		DrugBank	20229498
102T	BCHE	KETAMINE	inhibitor	DrugBank	9806706
102T	BCHE	BUTANOIC ACID		DrugBank
102T	BCHE	CHEMBL1234276		DrugBank
102T	BCHE	CHEMBL215344		DrugBank	10592235|17139284|17016423
102T	BCHE	CHOLINE SALICYLATE	product of	DrugBank	16376069|16297435|17390078|17636231|17329059
102T	BCHE	CHEMBL139908	substrate	DrugBank	16837465|10592235
102T	COL27A1	OCRIPLASMIN		ChemblInteractions
102T	COL27A1	COLLAGENASE CLOSTRIDIUM HISTOLYTICUM		ChemblInteractions
102T	COL5A2	OCRIPLASMIN		ChemblInteractions
102T	COL5A2	COLLAGENASE CLOSTRIDIUM HISTOLYTICUM		ChemblInteractions
102T	DROSHA	DAUNORUBICIN		PharmGKB	24614921
102T	DROSHA	VINCRISTINE		PharmGKB	24614921
102T	DROSHA	CYCLOPHOSPHAMIDE		PharmGKB	24614921
102T	DROSHA	MERCAPTOPURINE		PharmGKB	24614921
102T	DROSHA	METHOTREXATE		PharmGKB	24614921
102T	DROSHA	CYTARABINE		PharmGKB	24614921
102T	DROSHA	PREDNISONE		PharmGKB	24614921
102T	ICA1	TRAMADOL		PharmGKB	30971809
102T	PIK3CA	OLAPARIB		JAX-CKB	26909613
102T	PIK3CA	INK-1117	inhibitor	MyCancerGenome|ChemblInteractions|TTD
102T	PIK3CA	CHEMBL1939433		DTC	22212721
102T	PIK3CA	LINSITINIB		JAX-CKB	27196766
102T	PIK3CA	SERABELISIB	inhibitor	JAX-CKB|ChemblInteractions|GuideToPharmacology|TTD|OncoKB	28490463
102T	PIK3CA	ALPELISIB	inhibitor	ClearityFoundationBiomarkers|DrugBank|MyCancerGenome|JAX-CKB|ChemblInteractions|CIViC|GuideToPharmacology|CancerCommons|MyCancerGenomeClinicalTrial|PharmGKB|TTD|FDA|OncoKB	27974663|28852212|27602501|31091374|27126994|26627007|24608574|27451907|26013318|27604488|28119489|29109464
102T	PIK3CA	IDELALISIB	inhibitor	JAX-CKB|CIViC|GuideToPharmacology	26466009|26137449
102T	PIK3CA	BUPARLISIB	inhibitor	MyCancerGenome|JAX-CKB|ChemblInteractions|GuideToPharmacology|CancerCommons|TTD|OncoKB	26715098|26909613|22159814|27974663|24470511|23940356|28539475|26098748|26013318|28119489
102T	PIK3CA	NAVITOCLAX		JAX-CKB	27659046|27197306
102T	PIK3CA	PICTILISIB	inhibitor	DTC|MyCancerGenome|JAX-CKB|ChemblInteractions|CIViC|GuideToPharmacology	27489350|23674493|27174596|24601221|22084396|23360348|27020857|23888070|23136191|24339963|27197306|26058079|27604488|27196766|28119489
102T	PIK3CA	NERATINIB		JAX-CKB	26627007|26333383|26243863
102T	PIK3CA	DS-7423	inhibitor	ClearityFoundationBiomarkers|JAX-CKB|ChemblInteractions	24504419
102T	PIK3CA	SF-1126	inhibitor	ChemblInteractions
102T	PIK3CA	SAPANISERTIB	inhibitor	JAX-CKB|GuideToPharmacology	26272063|25261369|27974663|23085766
102T	PIK3CA	CETUXIMAB		JAX-CKB|CGI|CIViC	26715098|25714871|28446642|25724520|25838391|19603024|20619739|19223544|28424201|27002107
102T	PIK3CA	AZD-6482	inhibitor	JAX-CKB|ChemblInteractions|GuideToPharmacology
102T	PIK3CA	GDC-0077	inhibitor	GuideToPharmacology|OncoKB
102T	PIK3CA	SONOLISIB	inhibitor	MyCancerGenome|JAX-CKB|ChemblInteractions|CancerCommons|MyCancerGenomeClinicalTrial	22693357
102T	PIK3CA	SELETALISIB	inhibitor	GuideToPharmacology
102T	PIK3CA	PALBOCICLIB		JAX-CKB|CIViC	27020857|25002028|26369631
102T	PIK3CA	APITOLISIB	inhibitor	MyCancerGenome|JAX-CKB|ChemblInteractions|GuideToPharmacology	26951309|26787751|21998291
102T	PIK3CA	CAPIVASERTIB		JAX-CKB|CIViC	26116361|19755509|24088382|22294718|28489509
102T	PIK3CA	LAPATINIB		JAX-CKB|CIViC|PharmGKB	19010894|26270481|25199759|26627007|23940356|26245675|22294718|26920887
102T	PIK3CA	TRAMETINIB		JAX-CKB	27659046|27797976|26882569|26469692|26627007|26369631
102T	PIK3CA	TAMOXIFEN		JAX-CKB	26116361
102T	PIK3CA	RECILISIB	inhibitor	ChemblInteractions
102T	PIK3CA	PWT-33587	inhibitor	ChemblInteractions
102T	PIK3CA	PILARALISIB	inhibitor	ClearityFoundationBiomarkers|DrugBank|MyCancerGenome|JAX-CKB|ChemblInteractions|GuideToPharmacology	24166903|25637314|21216929
102T	PIK3CA	SAMOTOLISIB	inhibitor	JAX-CKB|ChemblInteractions|GuideToPharmacology|TTD	27439478
102T	PIK3CA	TASELISIB	inhibitor	MyCancerGenome|JAX-CKB|ChemblInteractions|CIViC|GuideToPharmacology|TTD|OncoKB	25172762|28331003|26333383|26589432|23662903
102T	PIK3CA	SIROLIMUS		JAX-CKB|NCI|CIViC	15647370|15878982|26882569|28514312|19029981|17376864
102T	PIK3CA	CAFFEINE	inhibitor	DrugBank	12145276
102T	PIK3CA	VS-5584	inhibitor	JAX-CKB|ChemblInteractions|GuideToPharmacology	23270925
102T	PIK3CA	FIMEPINOSTAT	inhibitor	JAX-CKB|ChemblInteractions|GuideToPharmacology	22693356|20570890
102T	PIK3CA	OMIPALISIB	inhibitor	ClearityFoundationBiomarkers|JAX-CKB|ChemblInteractions|GuideToPharmacology|MyCancerGenomeClinicalTrial	26603258
102T	PIK3CA	ERLOTINIB		CIViC	21258250
102T	PIK3CA	SELUMETINIB		JAX-CKB	26272063|22271687|24939055|21358673|26232337|26137449
102T	PIK3CA	GSK-1059615	inhibitor	JAX-CKB|ChemblInteractions|GuideToPharmacology
102T	PIK3CA	PA-799	inhibitor	JAX-CKB|ChemblInteractions|TTD	25231405|21558396
102T	PIK3CA	PERIFOSINE		CIViC	19706758
102T	PIK3CA	INFIGRATINIB	inhibitor	MyCancerGenome|JAX-CKB	28119489
102T	PIK3CA	RIGOSERTIB		TdgClinicalTrial|JAX-CKB	23873848|27104980
102T	PIK3CA	COPANLISIB	inhibitor	ClearityFoundationBiomarkers|DrugBank|MyCancerGenome|JAX-CKB|ChemblInteractions|GuideToPharmacology|CancerCommons|MyCancerGenomeClinicalTrial|OncoKB	27672108|24170767
102T	PIK3CA	CISPLATIN		JAX-CKB|CIViC|PharmGKB	27489350
102T	PIK3CA	PKI-179	inhibitor	JAX-CKB|ChemblInteractions	20797855
102T	PIK3CA	PF-04691502	inhibitor	ClearityFoundationBiomarkers|MyCancerGenome|JAX-CKB|ChemblInteractions|GuideToPharmacology	21750219
102T	PIK3CA	CARBOPLATIN		JAX-CKB|NCI|PharmGKB	16275998|21216929
102T	PIK3CA	MIDOSTAURIN		NCI	11719451
102T	PIK3CA	QUERCETIN	inhibitor	DTC|MyCancerGenome|NCI	22212721|17045724
102T	PIK3CA	GEFITINIB		CIViC	21258250
102T	PIK3CA	PANULISIB	inhibitor	JAX-CKB|ChemblInteractions|GuideToPharmacology	25700704
102T	PIK3CA	DEMCIZUMAB		JAX-CKB	26855149
102T	PIK3CA	ALVOCIDIB		NCI	14767524
102T	PIK3CA	ALDESLEUKIN		NCI	10229082
102T	PIK3CA	ASPIRIN		CIViC	30683736|23094721
102T	PIK3CA	GSK-2636771	inhibitor	MyCancerGenome
102T	PIK3CA	BEVACIZUMAB		JAX-CKB	27893038|23940356|21216929|25363205
102T	PIK3CA	AZD-8186	inhibitor	GuideToPharmacology
102T	PIK3CA	TRASTUZUMAB		JAX-CKB|CGI|CIViC|PharmGKB	17936563|21676217|21594665|24470511|19010894|25199759|26469692|28167203|23940356|20453058|26245675|22294718|21558396|26920887
102T	PIK3CA	LY-294002		DTC	17562705|22212721
102T	PIK3CA	CHEMBL1379243		DTC	22212721
102T	PIK3CA	DOXIL		JAX-CKB	21216929
102T	PIK3CA	CHEMBL1765740		JAX-CKB	27451907
102T	PIK3CA	RIBOCICLIB		CIViC	25002028
102T	PIK3CA	GEDATOLISIB	inhibitor	ClearityFoundationBiomarkers|MyCancerGenome|JAX-CKB|ChemblInteractions|GuideToPharmacology|MyCancerGenomeClinicalTrial	24042735|25977343|24823695|17314276|25688157|21325073
102T	PIK3CA	PONATINIB		JAX-CKB	26270481
102T	PIK3CA	DACTOLISIB	inhibitor	ClearityFoundationBiomarkers|MyCancerGenome|JAX-CKB|ChemblInteractions|CIViC|GuideToPharmacology|CancerCommons|MyCancerGenomeClinicalTrial	21966435|26272063|23629727|22543857|27974663|23475782|19010894|26270481|28446642|24939055|23619167|26627007|19029981|26232337|24927217|26013318|22662154|26137449
102T	PIK3CA	RALOXIFENE		NCI	11901050
102T	PIK3CA	UPROSERTIB		JAX-CKB
102T	PIK3CA	EVEROLIMUS		ClearityFoundationBiomarkers|JAX-CKB|CGI|CIViC	26951309|23629727|27797976|20664174|20664172|27893038|21358673|27091708|22662154
102T	PIK3CA	PI-103	inhibitor	MyCancerGenome|JAX-CKB|GuideToPharmacology	22336586
102T	PIK3CA	TEMSIROLIMUS		ClearityFoundationBiomarkers|JAX-CKB|CIViC	27893038|22271473|22245973|19706758|25527417|21216929|21289267|27016228
102T	PIK3CA	LENIOLISIB	inhibitor	GuideToPharmacology
102T	PIK3CA	RG-7666	inhibitor	ChemblInteractions
102T	PIK3CA	DOXORUBICIN		JAX-CKB|NCI	16905201|27893038|12761490
102T	PIK3CA	SULINDAC		NCI|CIViC	30683736|12654560
102T	PIK3CA	FLUOROURACIL		JAX-CKB	25714871|22336586|28424201
102T	PIK3CA	CAMPTOTHECIN		JAX-CKB|NCI	24042735|12464623|25688157
102T	PIK3CA	EMODIN		DTC	22212721
102T	PIK3CA	ZSTK-474	inhibitor	ChemblInteractions
102T	PIK3CA	SAR-260301	inhibitor	GuideToPharmacology|CancerCommons
102T	PIK3CA	CHEMBL589258		JAX-CKB	20371716
102T	PIK3CA	VISTUSERTIB		JAX-CKB	27974663
102T	PIK3CA	BGT-226	inhibitor	ChemblInteractions|GuideToPharmacology
102T	PIK3CA	PACLITAXEL		JAX-CKB|NCI	26469692|24170767|12761490|26245675|21216929
102T	PIK3CA	DEZAPELISIB	inhibitor	GuideToPharmacology
102T	PIK3CA	STREPTOZOCIN		NCI	16130182
102T	PIK3CA	AZD-8055		JAX-CKB	28446642|22271687
102T	PIK3CA	A-443654		JAX-CKB	24978597|19208828|24569089
102T	PIK3CA	VOXTALISIB	inhibitor	MyCancerGenome|JAX-CKB|ChemblInteractions|CancerCommons	24583798|24634413
102T	PIK3CA	PERTUZUMAB		JAX-CKB	23940356
102T	PIK3CA	FULVESTRANT		JAX-CKB|CIViC|OncoKB	27174596|31091374
102T	PIK3CA	OSI-027		JAX-CKB	21673091
102T	PIK3CA	NEMIRALISIB	inhibitor	GuideToPharmacology
102T	PIK3CA	PANITUMUMAB		CIViC	19223544
102T	PIK3CA	LUCITANIB		JAX-CKB	27126994
102T	PIK3CA	AZD-8835	inhibitor	JAX-CKB|GuideToPharmacology	26839307
102T	PIK3CA	RESVERATROL		NCI	15925284
102T	PIK3CA	LETROZOLE		JAX-CKB	27126994
102T	PIK3CA	BIMIRALISIB	inhibitor	GuideToPharmacology
102T	PIK3CA	PUQUITINIB	inhibitor	ChemblInteractions|GuideToPharmacology
102T	PIK3CA	AEW-541		JAX-CKB	27196766
102T	PIK3CA	REGORAFENIB		JAX-CKB	23629727|25838391
102T	PIK3CA	TENALISIB	inhibitor	GuideToPharmacology
102T	PIK3CA	WORTMANNIN	inhibitor	DrugBank|GuideToPharmacology	10592235
102T	PIK3CA	CABOZANTINIB		CIViC	25242168
102T	PIK3CA	PRASTERONE		NCI	15501480
102T	PIK3CA	DABRAFENIB		JAX-CKB	27797976
102T	PIK3CA	RIDAFOROLIMUS		JAX-CKB	26187616
102T	PIK3CA	BCG VACCINE		NCI	14742634
102T	PIK3CA	AMG-319	inhibitor	GuideToPharmacology
102T	PIK3CA	TANESPIMYCIN		NCI	16267832
102T	PIK3CA	ACALISIB	inhibitor	JAX-CKB|GuideToPharmacology
102T	PIK3CA	PD-0325901		JAX-CKB	26272063|24339963|21325073
102T	PIK3CA	DEGUELIN		JAX-CKB	24978597|20811676
102T	PIK3CA	GEMCITABINE		JAX-CKB	28750271
102T	PIK3CA	CHEMBL263664		JAX-CKB	21191045
102T	PIK3CA	DASATINIB		JAX-CKB	26855149
102T	PIK3CA	REGRAMOSTIM		NCI	15107457
102T	PIK3CA	VEMURAFENIB		JAX-CKB|CIViC	24265155|24265153|22180495|26137449
102T	PIK3CA	DUVELISIB	inhibitor	GuideToPharmacology
102T	PIK3CA	VINCRISTINE		NCI	12874004
102T	PIK3CA	FLOXURIDINE		JAX-CKB	25714871
102T	PIK3CA	AFURESERTIB		JAX-CKB	24978597
102T	PIK3CA	BAY-1082439	inhibitor	ChemblInteractions
102T	PIK3CA	VENETOCLAX		JAX-CKB	27974663
102T	PIK3CA	WX-037	inhibitor	ChemblInteractions
102T	PIK3CA	ABT 737		JAX-CKB	27974663
102T	PIK3CA	PWT-33579	inhibitor	ChemblInteractions
102T	PIK3CA	MK-2206		JAX-CKB	26187616|26627007|26084990|21289267|22932669
102T	PIK3CA	CAPECITABINE		JAX-CKB|CIViC	26920887
102T	PIK3CA	PIMASERTIB		JAX-CKB	23629727
102T	PIK3CA	METFORMIN		JAX-CKB	23986086
102T	PIK3CA	SURAMIN		NCI	15833899
102T	PIK3CA	MYRICETIN		DTC	22212721
102T	PIK3CA	CHEMBL1086377	inhibitor	GuideToPharmacology
102T	PIK3CA	MILTEFOSINE		NCI	16752184
102T	PIK3CA	AT-13148		JAX-CKB	22781553
102T	PIK3CA	CGM-097		JAX-CKB	27659046
102T	PIK3CA	IRINOTECAN		JAX-CKB	24042735|16707468|25714871|21325073
102T	PIK3CA	IRINOTECAN HYDROCHLORIDE		NCI	15809721
102T	PIK3CA	CC-223		JAX-CKB	24978597|25855786|26177599
102T	PIK3CA	MSC-2363318A		JAX-CKB	27186432
102T	PIK3CA	COBIMETINIB		JAX-CKB	22084396
102T	PIK3CA	SORAFENIB		JAX-CKB	23629727|25363205
102T	PIK3CA	TAK-733		JAX-CKB	26439693
102T	PIK3CA	OPRELVEKIN		NCI	8641341
102T	PIK3CA	BORTEZOMIB		JAX-CKB	21216929
102T	PIK3CA	IPATASERTIB		JAX-CKB	24141624
102T	PIK3CA	DOCETAXEL		PharmGKB	20157331
102T	PIK3CA	TOPOTECAN		JAX-CKB	21216929
102T	PIK3CA	IBUPROFEN		CIViC	30683736
102T	PIK3CA	CELECOXIB		CIViC	30683736
102T	PIK3CA	ADENOSINE TRIPHOSPHATE		DrugBank	18754654
102T	PRKAG3	SAPONARIN		DTC	26471090
102T	PRKAG3	METFORMIN		DTC|PharmGKB	26471090|22722338
102T	RAC1	CHEMBL563777		DTC	19527032
102T	RAC1	DABRAFENIB		CIViC	25056119|24265153
102T	RAC1	VEMURAFENIB		CIViC	25056119|24265153
102T	RAC1	CHEMBL579882		DTC
102T	RAC1	CHEMBL562095		DTC	19527032
102T	RAC1	CHEMBL257119		DTC	19527032
102T	RAC1	CHEMBL554475		DTC	19527032
102T	RAC1	PLX-4720		CIViC	31257073
102T	RAC1	AZATHIOPRINE	modulator	DrugBank	12697733
102T	RAC1	CHEMBL384759		DrugBank
102T	SCN9A	PHENYTOIN	blocker	ChemblInteractions
102T	SCN9A	TOCAINIDE HYDROCHLORIDE	blocker	ChemblInteractions
102T	SCN9A	ZONISAMIDE	blocker|inhibitor	DrugBank|TdgClinicalTrial|ChemblInteractions	19557119|20001433|19948168|15511691|20025128|14704463|18433351
102T	SCN9A	ETIDOCAINE HYDROCHLORIDE	blocker	ChemblInteractions
102T	SCN9A	RALFINAMIDE	blocker	ChemblInteractions
102T	SCN9A	RANOLAZINE	inhibitor	TdgClinicalTrial	19077543|11752352
102T	SCN9A	LAMOTRIGINE	blocker	ChemblInteractions
102T	SCN9A	ESLICARBAZEPINE	blocker	ChemblInteractions
102T	SCN9A	XEN403	blocker	ChemblInteractions
102T	SCN9A	PROPAFENONE HYDROCHLORIDE	blocker	ChemblInteractions
102T	SCN9A	RG7893	blocker	ChemblInteractions|TTD
102T	SCN9A	LIDOCAINE	inhibitor|blocker	DrugBank|TdgClinicalTrial|ChemblInteractions|TEND	17430993|20585544|19088384
102T	SCN9A	VIXOTRIGINE	blocker	ChemblInteractions|TTD
102T	SCN9A	MORICIZINE HYDROCHLORIDE	blocker	ChemblInteractions
102T	SCN9A	VERATRIDINE	activator	GuideToPharmacology
102T	SCN9A	MERETHOXYLLINE PROCAINE	blocker	ChemblInteractions
102T	SCN9A	PHENAZOPYRIDINE HYDROCHLORIDE	blocker	ChemblInteractions
102T	SCN9A	DYCLONINE HYDROCHLORIDE	blocker	ChemblInteractions
102T	SCN9A	AZD3161	blocker	ChemblInteractions
102T	SCN9A	OXCARBAZEPINE	blocker	ChemblInteractions
102T	SCN9A	PROPARACAINE HYDROCHLORIDE	blocker	ChemblInteractions
102T	SCN9A	BENOXINATE HYDROCHLORIDE	blocker	ChemblInteractions
102T	SCN9A	RUFINAMIDE	modulator|blocker	DrugBank|ChemblInteractions	23221868
102T	SCN9A	NERISPIRDINE	blocker	ChemblInteractions
102T	SCN9A	CARBAMAZEPINE	blocker	ChemblInteractions
102T	SCN9A	INDECAINIDE HYDROCHLORIDE	blocker	ChemblInteractions
102T	SCN9A	RG6029	blocker	ChemblInteractions
102T	SCN9A	DRONEDARONE HYDROCHLORIDE	blocker	ChemblInteractions
102T	SCN9A	MEPHENYTOIN	blocker	ChemblInteractions
102T	SCN9A	ESLICARBAZEPINE ACETATE	blocker	ChemblInteractions
102T	SCN9A	MEXILETINE HYDROCHLORIDE	blocker	ChemblInteractions
102T	SCN9A	PF-05241328		TTD
102T	SCN9A	FUNAPIDE		TTD
102T	SCN9A	PROCAINE HYDROCHLORIDE	blocker	ChemblInteractions
102T	SCN9A	PHENACEMIDE	blocker	ChemblInteractions
102T	SCN9A	TETRODOTOXIN	blocker	TdgClinicalTrial|GuideToPharmacology
102T	SCN9A	QUINIDINE GLUCONATE	blocker	ChemblInteractions
102T	SCN9A	DISOPYRAMIDE PHOSPHATE	blocker	ChemblInteractions
102T	SCN9A	NKTR-171	blocker	ChemblInteractions
102T	SCN9A	MEPIVACAINE HYDROCHLORIDE	blocker	ChemblInteractions
102T	SCN9A	ARTICAINE HYDROCHLORIDE	blocker	ChemblInteractions
102T	SCN9A	FOSPHENYTOIN SODIUM	blocker	ChemblInteractions
102T	SCN9A	ERLOSAMIDE	blocker	DrugBank|ChemblInteractions|GuideToPharmacology
102T	SCN9A	ETHOTOIN	blocker	ChemblInteractions
102T	SCN9A	TETRACAINE HYDROCHLORIDE	blocker	ChemblInteractions
102T	SCN9A	PRILOCAINE	blocker	ChemblInteractions
102T	SCN9A	SAXITOXIN	blocker	GuideToPharmacology
102T	SCN9A	QUINIDINE SULFATE	blocker	ChemblInteractions
102T	SCN9A	QUINIDINE POLYGALACTURONATE	blocker	ChemblInteractions
102T	SCN9A	LIDOCAINE HYDROCHLORIDE	blocker	ChemblInteractions
102T	SCN9A	PHENYTOIN SODIUM	blocker	ChemblInteractions
102T	SCN9A	PF-05089771	blocker	ChemblInteractions|TTD
102T	SCN9A	EVENAMIDE	blocker	ChemblInteractions
102T	SCN9A	PRILOCAINE HYDROCHLORIDE	blocker	ChemblInteractions
102T	SCN9A	DSP-2230	blocker	ChemblInteractions|TTD
102T	SCN9A	ORPHENADRINE HYDROCHLORIDE	blocker	ChemblInteractions
102T	SCN9A	ROPIVACAINE HYDROCHLORIDE	blocker	ChemblInteractions
102T	SCN9A	PROPOXYCAINE HYDROCHLORIDE	blocker	ChemblInteractions
102T	SCN9A	SAFINAMIDE		TdgClinicalTrial
102T	SCN9A	CHLOROPROCAINE HYDROCHLORIDE	blocker	ChemblInteractions
102T	SCN9A	HEXYLCAINE HYDROCHLORIDE	blocker	ChemblInteractions
102T	SCN9A	PROCAINAMIDE HYDROCHLORIDE	blocker	ChemblInteractions
102T	SCN9A	RILUZOLE	blocker	ChemblInteractions
102T	SCN9A	IRAMPANEL	blocker	ChemblInteractions
102T	SCN9A	ORPHENADRINE CITRATE	blocker	ChemblInteractions
102T	SCN9A	TOPIRAMATE	blocker	ChemblInteractions
102T	SCN9A	PRIMIDONE	blocker	ChemblInteractions
102T	SCN9A	TETRACAINE	blocker	ChemblInteractions
102T	SCNN1B	TRIAMTERENE	blocker|inhibitor	DrugBank|TdgClinicalTrial|ChemblInteractions|TEND|PharmGKB	23788015|8772124|11509829|17139284|17016423
102T	SCNN1B	AMILORIDE	blocker|inhibitor	DrugBank|TdgClinicalTrial|TEND|PharmGKB	23788015|11882592|15681398|12396248|12746257|15198480
102T	SCNN1B	AMILORIDE HYDROCHLORIDE	blocker	ChemblInteractions
102T	SCNN1B	FARGLITAZAR		PharmGKB	18004211
102T	SCNN1B	P-1037	blocker	ChemblInteractions
102T	SCNN1B	GLYBURIDE		PharmGKB	18004211
102T	SCYL1	IMETELSTAT		DrugBank
102T	SMAD2	GERANIIN		DTC	26169124
102T	SMAD2	DEMETHOXYCURCUMIN		DTC	23145932
102T	SMAD2	TRETINOIN		NCI	15799023
102T	SMAD2	BISDEMETHOXYCURCUMIN		DTC	23145932
102T	SMAD2	BLEOMYCIN		NCI	17274978
102T	SMAD2	HYDROCORTISONE		NCI	16644034
102T	SMAD2	BLEOMYCIN		NCI	17274978
102T	SMAD2	AMIFOSTINE		NCI	12410567
102T	SMAD2	CURCUMIN		DTC	23145932
102T	SMAD2	DEXFOSFOSERINE		DrugBank	10592235
102T	UNC13D	EMAPALUMAB		PharmGKB|FDA
102T|105T	BRAF	PEXIDARTINIB		JAX-CKB	25939769
102T|105T	BRAF	OMIPALISIB		JAX-CKB	22389471
102T|105T	BRAF	PIMASERTIB		ClearityFoundationBiomarkers|JAX-CKB	23629727
102T|105T	BRAF	PLX8394	inhibitor	JAX-CKB|GuideToPharmacology|TTD|OncoKB	27834212|24422853
102T|105T	BRAF	VEMURAFENIB	inhibitor	TALC|DTC|ClearityFoundationBiomarkers|DrugBank|MyCancerGenome|TdgClinicalTrial|ClearityFoundationClinicalTrial|JAX-CKB|ChemblInteractions|CGI|DoCM|COSMIC|CIViC|GuideToPharmacology|MyCancerGenomeClinicalTrial|PharmGKB|TTD|FDA|OncoKB	26343583|23020132|22608338|26619011|21483012|24265155|25037139|22351686|28783719|24987354|19001320|21156289|31513482|20368568|19255327|22048237|19561230|19010912|24345920|23549875|25024077|22798288|23489023|23288408|23533272|18541894|24586605|24508103|22773810|23833300|23812671|24576830|21107323|19238210|20818844|24035431|24265153|26989536|23612012|23733758|26352686|26687137|23251002|25665005|257…
102T|105T	BRAF	PANITUMUMAB		JAX-CKB|CGI|DoCM|CIViC|OncoKB	23020132|22608338|26619011|21483012|22351686|28783719|19001320|21156289|20368568|19255327|22048237|19561230|19010912|23549875|25024077|23489023|18541894|24586605|24508103|22773810|23833300|23812671|24576830|19238210|20818844|23612012|25673644|26687137|23251002|22356324|20857202|22536370|22997239|21163703|15035987|23470635|21663470|24594804|27770002|22586120|20413299|22805292|19537845|14679157|226…
102T|105T	BRAF	RAF-265	inhibitor	DrugBank|MyCancerGenome|TdgClinicalTrial|JAX-CKB|ChemblInteractions|GuideToPharmacology|CancerCommons	20538618|22351689
102T|105T	BRAF	REGORAFENIB	inhibitor	DrugBank|MyCancerGenome|JAX-CKB|ChemblInteractions|GuideToPharmacology|MyCancerGenomeClinicalTrial	21170960|23629727|25838391
102T|105T	BRAF	SELUMETINIB		ClearityFoundationBiomarkers|JAX-CKB|CGI|CIViC	26343583|22197931|22048237|23942066|26351322|27655129|24265152|19915144|27222538|26461489|27196754|27217440|24448821|27312529|26137449|31151904|23406027
102T|105T	BRAF	LGX-806	inhibitor	ChemblInteractions
102T|105T	BRAF	DASATINIB	inhibitor	JAX-CKB|CGI|DoCM|MyCancerGenomeClinicalTrial	26619011|21483012|19010912|23833300|19238210|22310681|23242808|19537845|18186519|12068308|27222538|22649091|25157968|12460919|12460918|20350999|21129611
102T|105T	BRAF	DACTOLISIB		JAX-CKB|CIViC	23549875|26137449
102T|105T	BRAF	TRAMETINIB		ClearityFoundationBiomarkers|JAX-CKB|CGI|DoCM|CIViC|PharmGKB|FDA|OncoKB	26343583|23020132|22608338|26619011|21483012|2493360|22351686|28783719|29072975|19001320|21156289|28344857|25370473|20368568|27797976|19255327|22048237|19561230|19010912|24345920|23549875|25024077|25309914|22798288|23489023|18541894|24586605|24508103|28268064|22773810|23833300|23812671|25399551|24576830|19238210|20818844|24265153|23612012|30792255|28512244|23251002|25665005|25706985|25452114|2235…
102T|105T	BRAF	MK-2206		JAX-CKB	24265152
102T|105T	BRAF	SORAFENIB	inhibitor	DrugBank|MyCancerGenome|TdgClinicalTrial|ClearityFoundationClinicalTrial|JAX-CKB|CGI|TEND|DoCM|CIViC|GuideToPharmacology|MyCancerGenomeClinicalTrial|PharmGKB	26619011|20538618|19001320|23629727|16609060|20812347|24727320|16901402|22310681|16880785|19537845|14679157|23792568|18186519|12068308|18794803|22394203|28002790|28362716|11752352|24885690|25157968|20619739|20350999|27388325|20526349|21129611|17575107
102T|105T	BRAF	PICTILISIB		JAX-CKB	24265153|26577700|19276360
102T|105T	BRAF	BINIMETINIB		ClearityFoundationBiomarkers|JAX-CKB|CIViC|PharmGKB|FDA|OncoKB	27307593|23414587|31566309|28152546|29573941|26577700
102T|105T	BRAF	RG-7256	inhibitor	ChemblInteractions|TTD
102T|105T	BRAF	CGM-097		JAX-CKB	27659046
102T|105T	BRAF	LIFIRAFENIB	inhibitor	JAX-CKB|ChemblInteractions|GuideToPharmacology|TTD	26208524
102T|105T	BRAF	PAC-1		JAX-CKB	27297867
102T|105T	BRAF	CI-1040		JAX-CKB	20538618|19915144|19018267
102T|105T	BRAF	CEDIRANIB		JAX-CKB	26461489
102T|105T	BRAF	CHEMBL525191	inhibitor	CIViC|GuideToPharmacology	23549875
102T|105T	BRAF	COBIMETINIB		ClearityFoundationBiomarkers|JAX-CKB|CGI|CIViC|PharmGKB|FDA|OncoKB	25037139|27480103|22084396|25265494|28649441|23934108
102T|105T	BRAF	VENETOCLAX		JAX-CKB	27974663
102T|105T	BRAF	ZELBORAF	inhibitor	CancerCommons
102T|105T	BRAF	GEFITINIB		JAX-CKB|CIViC	23242808|22448344|22281684|27312529
102T|105T	BRAF	SB590885	inhibitor	JAX-CKB|GuideToPharmacology	20538618|27523909
102T|105T	BRAF	EVEROLIMUS		JAX-CKB|CIViC	23629727|27797976|20664174|20664172|29156677|27217440
102T|105T	BRAF	BEVACIZUMAB		JAX-CKB|CIViC	19571295|19603024|22180495|21216929
102T|105T	BRAF	PEMBROLIZUMAB		JAX-CKB|PharmGKB|FDA	26645196
102T|105T	BRAF	GSK-2636771		JAX-CKB	26577700|26645196
102T|105T	BRAF	OBATOCLAX		JAX-CKB	22460902
102T|105T	BRAF	DABRAFENIB	antagonist|inhibitor	TALC|DrugBank|MyCancerGenome|TdgClinicalTrial|JAX-CKB|CGI|DoCM|COSMIC|CIViC|GuideToPharmacology|CancerCommons|MyCancerGenomeClinicalTrial|PharmGKB|TTD|FDA|OncoKB	23020132|22608338|26619011|21483012|24265155|22351686|29072975|19001320|27659046|21156289|25370473|20368568|27797976|19255327|22048237|19561230|19010912|23549875|25024077|23489023|27255157|18541894|24586605|24508103|28268064|22773810|2013|23833300|23812671|25399551|24576830|19238210|20818844|24265153|23463675|23612012|25673644|28512244|23251002|25452114|22356324|20857202|22536370|22997239|2116370…
102T|105T	BRAF	UPROSERTIB		JAX-CKB	24265152
102T|105T	BRAF	CHEMBL217354		JAX-CKB	25665005
102T|105T	BRAF	CAPECITABINE		CIViC	19571295|22180495
102T|105T	BRAF	CETUXIMAB		JAX-CKB|CGI|DoCM|CIViC|OncoKB	23020132|22608338|26619011|21483012|22351686|28783719|19001320|21156289|20368568|19255327|22048237|19561230|19010912|23549875|25024077|23489023|19603018|18541894|31566309|24586605|24508103|22773810|23833300|23812671|24576830|19238210|20818844|23612012|23251002|25714871|22356324|20857202|28363909|22536370|22997239|21163703|15035987|23470635|21663470|24594804|22586120|26989027|20413299|19571295|228…
102T|105T	BRAF	TEMSIROLIMUS	inhibitor	JAX-CKB|MyCancerGenomeClinicalTrial	21216929
102T|105T	BRAF	NIVOLUMAB		PharmGKB|FDA
102T|105T	BRAF	AFATINIB		JAX-CKB	26916115
102T|105T	BRAF	PF-00477736		JAX-CKB	26140595
102T|105T	BRAF	SARACATINIB		JAX-CKB	23242808
102T|105T	BRAF	IRINOTECAN		JAX-CKB|CIViC	28783719|19603018|26687137|25714871|26989027|19603024|22180495|27729313
102T|105T	BRAF	FLUOROURACIL		JAX-CKB	27626067|26637369
102T|105T	BRAF	DABRAFENIB MESYLATE	inhibitor	ChemblInteractions
102T|105T	BRAF	BUPARLISIB		JAX-CKB	27307593|24265152
102T|105T	BRAF	E-6201		JAX-CKB	24448821|23039341
102T|105T	BRAF	ENCORAFENIB	inhibitor	TALC|DrugBank|MyCancerGenome|JAX-CKB|ChemblInteractions|CIViC|CancerCommons|PharmGKB|TTD|FDA|OncoKB	26586345|27307593|25769717|31566309|28363909|29573941|28351928|29356698|27312529|26577700
102T|105T	BRAF	DOXIL		JAX-CKB	21216929
102T|105T	BRAF	LENVATINIB		JAX-CKB	26169970
102T|105T	BRAF	VORUCICLIB		JAX-CKB
102T|105T	BRAF	PLX-4720	inhibitor	DrugBank|JAX-CKB|CGI|CIViC|GuideToPharmacology	20538618|26351322|23533272|24265153|21383288|23242808|27924459|19915144|24983357|18287029|27523909|26461489|22281684|27217440|10592235|31937621|23845441|26573800
102T|105T	BRAF	SAPANISERTIB		JAX-CKB	26272063|25261369
102T|105T	BRAF	CRIZOTINIB		CGI
102T|105T	BRAF	GEDATOLISIB		JAX-CKB	24042735|17314276|21325073
102T|105T	BRAF	CAPMATINIB		JAX-CKB	28783719
102T|105T	BRAF	ERLOTINIB		JAX-CKB|CIViC	27659046|27924459|22448344|22180495
102T|105T	BRAF	CEP-32496	inhibitor	JAX-CKB|ChemblInteractions|GuideToPharmacology|TTD	22319199
102T|105T	BRAF	TAK-733		JAX-CKB	22798288|24398428|26439693
102T|105T	BRAF	PF-04217903		JAX-CKB	27659046
102T|105T	BRAF	LAPATINIB		JAX-CKB	21464044|23365119
102T|105T	BRAF	XL-281	inhibitor	MyCancerGenome|ChemblInteractions|TTD
102T|105T	BRAF	ARQ-736	inhibitor	ChemblInteractions
102T|105T	BRAF	VORINOSTAT		JAX-CKB	27924459
102T|105T	BRAF	OXALIPLATIN		JAX-CKB|CIViC	19571295|26637369|19603024
102T|105T	BRAF	LY-3009120	inhibitor	JAX-CKB|ChemblInteractions|GuideToPharmacology	26343583|22798288|26732095
102T|105T	BRAF	LEUCOVORIN		JAX-CKB	27626067
102T|105T	BRAF	ATEZOLIZUMAB		JAX-CKB
102T|105T	BRAF	NERATINIB		JAX-CKB	26243863
102T|105T	BRAF	TRASTUZUMAB		JAX-CKB	27626067
102T|105T	BRAF	AEW-541		JAX-CKB	26577700
102T|105T	BRAF	NAVITOCLAX		JAX-CKB	27659046|25665005|24983357
102T|105T	BRAF	CHEMBL2144069		DTC	23398453
102T|105T	BRAF	PD-0325901		JAX-CKB	26272063|26267534|27488531|16273091|26573800
102T|105T	BRAF	PA-799		JAX-CKB	21558396
102T|105T	BRAF	RO-4987655		JAX-CKB	26438159
102T|105T	BRAF	PERTUZUMAB		CIViC	29320312
102T|105T	BRAF	ALPELISIB		JAX-CKB|CGI|CIViC	27659046|28363909|27924459|27312529|26577700
102T|105T	BRAF	PALBOCICLIB		JAX-CKB	27488531|26369631
102T|105T	BRAF	DEL-22379		JAX-CKB	26267534
102T|105T	BRAF	DOXORUBICIN		JAX-CKB	27924459
102T|105T	BRAF	IMATINIB		JAX-CKB	27924459
102T|105T	BRAF	AZD-6482		JAX-CKB	26577700
102T|105T	BRAF	REFAMETINIB		JAX-CKB	19706763
102T|105T	BRAF	SORAFENIB TOSYLATE	inhibitor	ChemblInteractions
102T|105T	BRAF	PANOBINOSTAT		JAX-CKB	21464044
102T|105T	BRAF	TIVOZANIB		JAX-CKB	26461489
102T|105T	BRAF	RIBOCICLIB		JAX-CKB	28351928
102T|105T	BRAF	IDELALISIB		JAX-CKB	26137449
102T|105T	BRAF	SAR-260301		JAX-CKB	27196754
102T|105T	BRAF	MLN-2480	inhibitor	ChemblInteractions
102T|105T	BRAF	XL-888		JAX-CKB	22351686
102T|105T	BRAF	PLX-8394	inhibitor	ChemblInteractions
102T|105T	BRAF	PILARALISIB		JAX-CKB	25637314
102T|105T	BRAF	GANETESPIB		JAX-CKB	24398428|25077897
102T|105T	BRAF	PONATINIB		CIViC	31937621
102T|105T	BRAF	RIPRETINIB	inhibitor	DrugBank
102T|105T	BRAF	FOSTAMATINIB	inhibitor	DrugBank	26516587
102T|105T	BRAF	CHEMBL526479		DrugBank	10592235
102T|110T	FGFR1	LUCITANIB	inhibitor	JAX-CKB|ChemblInteractions|CIViC|GuideToPharmacology|MyCancerGenomeClinicalTrial	27126994|25193991
102T|110T	FGFR1	CRIZOTINIB		JAX-CKB	28476735
102T|110T	FGFR1	CENISERTIB		DTC
102T|110T	FGFR1	ENMD-981693	inhibitor	ChemblInteractions
102T|110T	FGFR1	PALIFERMIN		DrugBank|TdgClinicalTrial	10212269|9890894|11714710|10950949|11091737
102T|110T	FGFR1	INFIGRATINIB	inhibitor	TALC|MyCancerGenome|JAX-CKB|ChemblInteractions|CIViC|GuideToPharmacology|CancerCommons|MyCancerGenomeClinicalTrial|TTD|OncoKB	22837387|26015511|27535980|27870574
102T|110T	FGFR1	AST-487		DTC
102T|110T	FGFR1	CHEMBL459729		TTD
102T|110T	FGFR1	NINTEDANIB	inhibitor	TALC|DrugBank|MyCancerGenome|TdgClinicalTrial|ClearityFoundationClinicalTrial|JAX-CKB|GuideToPharmacology|TTD	22238366|18559524|31016670
102T|110T	FGFR1	DOVITINIB	inhibitor	TALC|DTC|MyCancerGenome|TdgClinicalTrial|ClearityFoundationClinicalTrial|JAX-CKB|GuideToPharmacology	22238366|23658459|27315356|17698633
102T|110T	FGFR1	CEDIRANIB		DTC|JAX-CKB	22238366
102T|110T	FGFR1	TRAFERMIN		TdgClinicalTrial
102T|110T	FGFR1	RABEPRAZOLE SODIUM	inhibitor	MyCancerGenome|TTD
102T|110T	FGFR1	FUTIBATINIB	inhibitor	GuideToPharmacology
102T|110T	FGFR1	LENVATINIB	inhibitor	DrugBank|TdgClinicalTrial|JAX-CKB	25295214|17943726
102T|110T	FGFR1	AZD-8055		JAX-CKB	26359452
102T|110T	FGFR1	ENMD-2076		TdgClinicalTrial|ClearityFoundationClinicalTrial
102T|110T	FGFR1	FINASTERIDE		NCI	10386468
102T|110T	FGFR1	ALPELISIB		JAX-CKB	27126994
102T|110T	FGFR1	MIDOSTAURIN		CIViC	15448205
102T|110T	FGFR1	SORAFENIB	inhibitor	DrugBank|JAX-CKB|GuideToPharmacology|PharmGKB	25900027|17016424|28362716|15466206|16507829
102T|110T	FGFR1	TAE-684		DTC
102T|110T	FGFR1	VISTUSERTIB		JAX-CKB	26359452
102T|110T	FGFR1	PONATINIB	inhibitor	TALC|DrugBank|MyCancerGenome|JAX-CKB|CIViC	22238366|23563700|26175911|26179511|24771645|23468082
102T|110T	FGFR1	TOZASERTIB		DTC
102T|110T	FGFR1	MK-2461	inhibitor	GuideToPharmacology|TTD
102T|110T	FGFR1	PD-0166285	inhibitor	DTC|ChemblInteractions
102T|110T	FGFR1	BUPARLISIB		JAX-CKB	28108151
102T|110T	FGFR1	ORANTINIB	inhibitor	MyCancerGenome|ChemblInteractions|GuideToPharmacology
102T|110T	FGFR1	DASATINIB		DTC
102T|110T	FGFR1	FIBROBLAST GROWTH FACTOR-1		TTD
102T|110T	FGFR1	XL-228	inhibitor	TALC|MyCancerGenome
102T|110T	FGFR1	DEBIO-1347	inhibitor	GuideToPharmacology|OncoKB
102T|110T	FGFR1	ROMIPLOSTIM		TTD
102T|110T	FGFR1	ERDAFITINIB	inhibitor	DrugBank|JAX-CKB|GuideToPharmacology|TTD|OncoKB	26324363|28341788|28965185
102T|110T	FGFR1	ROGARATINIB	inhibitor	JAX-CKB|ChemblInteractions|CIViC|GuideToPharmacology	30807645
102T|110T	FGFR1	TG100-801	inhibitor	ChemblInteractions
102T|110T	FGFR1	JNJ-7706621		DTC
102T|110T	FGFR1	PAZOPANIB HYDROCHLORIDE	inhibitor	ChemblInteractions
102T|110T	FGFR1	PEMIGATINIB	inhibitor	DrugBank|JAX-CKB|GuideToPharmacology	32315352
102T|110T	FGFR1	GW441756X		DTC
102T|110T	FGFR1	PF-00562271		DTC
102T|110T	FGFR1	XL-999	inhibitor	ChemblInteractions
102T|110T	FGFR1	SELUMETINIB		JAX-CKB	26438159
102T|110T	FGFR1	RG-1530	inhibitor	DTC|ChemblInteractions
102T|110T	FGFR1	BRIVANIB	inhibitor	JAX-CKB|ChemblInteractions|GuideToPharmacology|PharmGKB	22238366|20124951
102T|110T	FGFR1	ALCOHOL		NCI	16478533
102T|110T	FGFR1	SP-600125		DTC
102T|110T	FGFR1	OSI-632		DTC
102T|110T	FGFR1	E-7090		JAX-CKB	27535969|7506125
102T|110T	FGFR1	ALISERTIB		DTC
102T|110T	FGFR1	DERAZANTINIB	inhibitor	ChemblInteractions|GuideToPharmacology|TTD
102T|110T	FGFR1	AFIMOXIFENE		CIViC	20179196
102T|110T	FGFR1	LY-2874455	inhibitor	ChemblInteractions|GuideToPharmacology
102T|110T	FGFR1	PAZOPANIB	inhibitor	DTC|CIViC|GuideToPharmacology	24302556
102T|110T	FGFR1	MASITINIB	inhibitor	MyCancerGenome
102T|110T	FGFR1	REGORAFENIB	inhibitor	DrugBank|ChemblInteractions|MyCancerGenomeClinicalTrial
102T|110T	FGFR1	BRIVANIB ALANINATE	inhibitor	ChemblInteractions
102T|110T	FGFR1	KW-2449		TTD
102T|110T	FGFR1	ENTRECTINIB		DTC
102T|110T	FGFR1	ETOPOSIDE		JAX-CKB	23536011
102T|110T	FGFR1	VANDETANIB		DTC
102T|110T	FGFR1	GW843682X		DTC
102T|110T	FGFR1	CHEMBL546797		DTC
102T|110T	FGFR1	FP-1039		TdgClinicalTrial|JAX-CKB|TTD	23226697|23536011
102T|110T	FGFR1	ILORASERTIB		DTC
102T|110T	FGFR1	RO-4987655		JAX-CKB	26438159
102T|110T	FGFR1	GO-6976		DTC
102T|110T	FGFR1	PHA-665752		JAX-CKB	26351320
102T|110T	FGFR1	GEFITINIB		JAX-CKB	26936917
102T|110T	FGFR1	NINTEDANIB ESYLATE	inhibitor	ChemblInteractions
102T|110T	FGFR1	SU-014813	inhibitor	GuideToPharmacology
102T|110T	FGFR1	CYC-116		DTC
102T|110T	FGFR1	ALECTINIB		JAX-CKB	28476735
102T|110T	FGFR1	SURUFATINIB	inhibitor	ChemblInteractions|GuideToPharmacology|TTD
102T|110T	FGFR1	CP-459632	inhibitor	ChemblInteractions
102T|110T	FGFR1	HESPERADIN	inhibitor	DTC	19035792
102T|110T	FGFR1	SIROLIMUS		JAX-CKB	26359452
102T|110T	FGFR1	CISPLATIN		JAX-CKB	23536011
102T|110T	FGFR1	SUNITINIB	inhibitor	GuideToPharmacology
102T|110T	FGFR1	R-406		DTC
102T|110T	FGFR1	PEXMETINIB	inhibitor	GuideToPharmacology
102T|110T	FGFR1	CHEMBL578061		DTC
102T|110T	FGFR1	MLN-8054		DTC
102T|110T	FGFR1	ALSTERPAULLONE		DTC
102T|110T	FGFR1	CEP-11981	inhibitor	GuideToPharmacology
102T|110T	FGFR1	TRAMETINIB		JAX-CKB	27338794
102T|110T	FGFR1	AZD-4547	inhibitor	ChemblInteractions
102T|110T	FGFR1	MUPARFOSTAT		TdgClinicalTrial
102T|110T	FGFR1	DOCETAXEL		CIViC	30807645
102T|110T	FGFR1	FOSTAMATINIB	inhibitor	DrugBank	26516587
102T|110T	FGFR1	HEPARIN		DrugBank	15096041
102T|110T	FGFR1	CHEMBL89363		DrugBank	10592235
102T|110T	FGFR1	CHEMBL1231606		DrugBank	10592235
103T	ETV5	TRAMETINIB		CIViC	28178529
103T	MED12L	CYTARABINE		PharmGKB	24444404
105T	ACTB	ETHINYL ESTRADIOL		NCI	17288598
105T	ACTB	CYCLOPHOSPHAMIDE		NCI	12167460
105T	ACTB	QUERCETIN		DrugBank	21798748
105T	ACTB	PHENETHYLISOTHIOCYANATE		DrugBank	21838287
105T	ARAF	ENCORAFENIB	inhibitor	MyCancerGenome
105T	ARAF	SORAFENIB	inhibitor	MyCancerGenome|CGI|DoCM|CIViC|PharmGKB|OncoKB	26619011|24569458|72763
105T	ARAF	TRAMETINIB		CIViC	24569458
105T	ARAF	LY-3009120	inhibitor	ChemblInteractions|GuideToPharmacology
105T	ARAF	LIFIRAFENIB	inhibitor	GuideToPharmacology
105T	ARAF	COBIMETINIB		OncoKB
105T	ARAF	MLN-2480	inhibitor	ChemblInteractions
105T	ARAF	XL-281	inhibitor	MyCancerGenome
105T	ARAF	REGORAFENIB	inhibitor	MyCancerGenome
105T	ARAF	ADENOSINE TRIPHOSPHATE		DrugBank	17139284|17016423
105T	B3GAT1	URIDINE_DIPHOSPHATE		DrugBank	17139284|17016423
105T	B3GAT1	TARTARIC ACID		DrugBank	17139284|17016423
105T	CD86	PAMIDRONIC ACID		NCI	15611247
105T	CD86	ABATACEPT	antagonist|inhibitor	DrugBank|TdgClinicalTrial|ChemblInteractions|TEND|GuideToPharmacology|TTD	18041889|17020493|16971318|16932686|17212998|11752352|16357751|16573350|20080922
105T	CD86	INDOMETHACIN		NCI	9070321
105T	CD86	BELATACEPT	antagonist|inhibitor	DrugBank|TdgClinicalTrial|ChemblInteractions|GuideToPharmacology	18269922
105T	CD86	TERFENADINE		NCI	12894071
105T	CD86	ROXITHROMYCIN		NCI	10877454
105T	CD86	ANTI-THYMOCYTE GLOBULIN (RABBIT)	binder	DrugBank	12586600
105T	CD86	DEXAMETHASONE		NCI	15718366
105T	CFLAR	BAY-11-7085		DTC	22326395
105T	CFLAR	IDRONOXIL		ClearityFoundationClinicalTrial
105T	CFLAR	BICALUTAMIDE		CIViC	22623731
105T	CFLAR	FINASTERIDE		NCI	11399535
105T	CFLAR	NINTEDANIB		ClearityFoundationClinicalTrial
105T	CFLAR	CABOZANTINIB		ClearityFoundationClinicalTrial
105T	CFLAR	DOVITINIB		ClearityFoundationClinicalTrial
105T	COL4A4	OCRIPLASMIN		ChemblInteractions
105T	COL4A4	COLLAGENASE CLOSTRIDIUM HISTOLYTICUM		ChemblInteractions
105T	COL4A4	TRC-093		DrugBank
105T	DNMT3A	IDARUBICIN		CIViC	22081665
105T	DNMT3A	DAUNORUBICIN		CGI
105T	DNMT3A	WARFARIN		PharmGKB	27740732
105T	DNMT3A	DECITABINE	inhibitor	JAX-CKB|ChemblInteractions|CIViC	22124213|27418649
105T	DNMT3A	AZACITIDINE	inhibitor	ChemblInteractions
105T	DNMT3A	PROCAINE	inhibitor	DrugBank	28926119
105T	DPYS	FLUOROURACIL		PharmGKB	26244261
105T	DPYS	ATENOLOL		PharmGKB
105T	DPYS	DEXRAZOXANE		NCI	7902252
105T	HSD17B2	CHEMBL1161866		DrugBank	3463506|17139284|2615366|17016423|8529651
105T	HSD17B2	ESTRADIOL BENZOATE		DrugBank	21972996
105T	KCNH8	GUANIDINE HYDROCHLORIDE	blocker	ChemblInteractions
105T	KCNH8	TEDISAMIL	blocker	ChemblInteractions
105T	KCNH8	NERISPIRDINE	blocker	ChemblInteractions
105T	KCNH8	DALFAMPRIDINE	blocker	ChemblInteractions
105T	LRP1B	DOXORUBICIN		CIViC	22896685
105T	MAPK4	SORAFENIB		PharmGKB	20124951
105T	MAPK4	FOSTAMATINIB	inhibitor	DrugBank	26516587
105T	NOTCH3	TAREXTUMAB	antibody	TdgClinicalTrial|CIViC|GuideToPharmacology|TTD	25934888|24525742
105T	NOTCH3	RG-4733	inhibitor	MyCancerGenome
105T	NOTCH3	NIROGACESTAT	inhibitor	MyCancerGenome
105T	PDPK1	CELECOXIB	inhibitor	DrugBank|NCI	16060857|15205346|14973075|12000750|16455452|16887935
105T	PDPK1	SOTRASTAURIN		DTC
105T	PDPK1	STAUROSPORINE		DrugBank	17139284|17016423
105T	PDPK1	TOZASERTIB		DTC
105T	PDPK1	CHEMBL1765740	inhibitor	GuideToPharmacology
105T	PDPK1	RG-1530		DTC
105T	PDPK1	BX-795	inhibitor	GuideToPharmacology
105T	PDPK1	CYC-116		DTC
105T	PDPK1	PF-00562271		DTC
105T	PDPK1	TAE-684		DTC
105T	PDPK1	R-406		DTC
105T	PDPK1	SP-600125		DTC
105T	PDPK1	DOVITINIB		DTC
105T	PDPK1	GO-6976		DTC
105T	PDPK1	LY-2090314		DTC
105T	PDPK1	AR-12	inhibitor	GuideToPharmacology|TTD
105T	PDPK1	KENPAULLONE		DTC
105T	PDPK1	CENISERTIB		DTC
105T	PDPK1	CHEMBL1236539	inhibitor	DrugBank|GuideToPharmacology	17139284|17016423
105T	PDPK1	ALISERTIB		DTC
105T	PDPK1	DIMETHYLADENINE		DTC
105T	PDPK1	MLN-8054		DTC
105T	PDPK1	ILORASERTIB		DTC
105T	PDPK1	ALSTERPAULLONE		DTC
105T	PDPK1	CHEMBL578061		DTC
105T	PDPK1	DEXFOSFOSERINE		DrugBank	17139284|17016423
105T	PDPK1	FOSTAMATINIB	inhibitor	DrugBank	26516587
105T	PDPK1	CHEMBL269264		DrugBank	10592235|17139284|17016423
105T	PDPK1	CHEMBL23552		DrugBank	17139284|17016423
105T	PDPK1	CHEMBL270875		DrugBank	10592235
105T	PDPK1	CHEMBL571159		DrugBank	10592235
105T	PDPK1	GF-109203		DrugBank	10592235
105T	PDPK1	CHEMBL235157		DrugBank	10592235
105T	RDH5	CHEMBL1161866		DrugBank	17608724
105T	RNF112	ALCOHOL		NCI	12805289
105T	RYR2	ADENOSINE TRIPHOSPHATE	activator	GuideToPharmacology
105T	RYR2	CARVEDILOL	inhibitor	GuideToPharmacology
105T	RYR2	SIMVASTATIN		PharmGKB	27839692|25753936
105T	RYR2	SURAMIN	activator	GuideToPharmacology
105T	RYR2	CAFFEINE	activator	GuideToPharmacology
105T	RYR2	PROCAINE	blocker	GuideToPharmacology
105T	RYR2	CERIVASTATIN		PharmGKB	21386754
105T	RYR2	RYANODINE	activator|blocker	GuideToPharmacology
105T	RYR2	TETRACAINE	modulator	DrugBank	20961976|21624373
105T	RYR2	DANTROLENE		TTD
105T	RYR2	ATORVASTATIN		PharmGKB	27839692|25753936
105T	RYR2	FLECAINIDE	inhibitor	DrugBank	25274603
105T	TUBB6	BRENTUXIMAB VEDOTIN	inhibitor	ChemblInteractions
105T	TUBB6	COLCHICINE	inhibitor	DTC|ChemblInteractions	23750455|25805446|24502232|25061803|25937236|24773591|25938266
105T	TUBB6	FOSBRETABULIN DISODIUM	inhibitor	ChemblInteractions
105T	TUBB6	LEXIBULIN	inhibitor	ChemblInteractions
105T	TUBB6	CYCLOSTREPTIN		DTC	17206139
105T	TUBB6	VINBLASTINE		DTC	23708010|23916255
105T	TUBB6	VERUBULIN		ChemblInteractions
105T	TUBB6	IXABEPILONE	inhibitor	ChemblInteractions
105T	TUBB6	PACLITAXEL	inhibitor	DTC|ChemblInteractions	23631389|25369367|25768699|24457094|22595423|23313639|17887662|23387901|19758808|23725535|24953821
105T	TUBB6	SAGOPILONE		ChemblInteractions
105T	TUBB6	ZAMPANOLIDE		DTC	19877653
105T	TUBB6	CHEMBL2036119		DTC	22543234
105T	TUBB6	CURCUMIN		DTC	23830698
105T	TUBB6	CHEMBL1795737		DTC	21664138
105T	TUBB6	VINORELBINE TARTRATE	inhibitor	ChemblInteractions
105T	TUBB6	VINBLASTINE SULFATE	inhibitor	ChemblInteractions
105T	TUBB6	INDIBULIN	inhibitor	ChemblInteractions
105T	TUBB6	CROLIBULIN	inhibitor	ChemblInteractions
105T	TUBB6	TRASTUZUMAB EMTANSINE	inhibitor	ChemblInteractions
105T	TUBB6	CABAZITAXEL	inhibitor	ChemblInteractions
105T	TUBB6	VINFLUNINE	inhibitor	ChemblInteractions
105T	TUBB6	NOCODAZOLE		DTC	21194809|25815147|25369367|25262051|23313639
105T	TUBB6	MAYTANSINOL		DTC	563462
105T	TUBB6	ABT-751		DTC	25468039
105T	TUBB6	PACLITAXEL POLIGLUMEX		ChemblInteractions
105T	TUBB6	COMBRETASTATIN A4		DTC	23631389|16913727|22543234|25584687|24669888|17765552|25192811
105T	TUBB6	VINORELBINE		DTC	25768699
105T	TUBB6	VINCRISTINE SULFATE	inhibitor	ChemblInteractions
105T	TUBB6	FOSBRETABULIN TROMETHAMINE		ChemblInteractions
105T	TUBB6	ERIBULIN MESYLATE	inhibitor	ChemblInteractions
105T	TUBB6	DOCETAXEL	inhibitor	ChemblInteractions
105T	TUBB6	PLINABULIN	inhibitor	ChemblInteractions
105T	TUBB6	CHEMBL453818		DTC	12141877
105T	TUBB6	CHEMBL2036124		DTC	22543234
105T	TUBB6	DAVUNETIDE		ChemblInteractions
105T	TUBB6	VORINOSTAT		DTC	20491440
105T	TUBB6	CHEMBL1935538		DTC	22435708
105T	TUBB6	MAYTANSINE		DTC	563462
105T	TUBB6	LARGAZOLE		DTC	20491440
105T	TUBB6	VINCRISTINE		DTC	16539377|21664138|23916255
105T	TUBB6	PODOFILOX		DTC	17765552|24953821|21402478
105T	TUBB6	ARTENIMOL	ligand	DrugBank	26340163
105T	ULK1	FOSTAMATINIB	inhibitor	DrugBank	26516587
105T|110T	APOB	ALCOHOL		NCI	8576634
105T|110T	APOB	LOVASTATIN		NCI	2351867|7662319|1588827
105T|110T	APOB	QUERCETIN		NCI	16149735
105T|110T	APOB	LOMITAPIDE		PharmGKB
105T|110T	APOB	PRAVASTATIN		NCI	8312689
105T|110T	APOB	WARFARIN		PharmGKB
105T|110T	APOB	DEXAMETHASONE		NCI	7670964
105T|110T	APOB	VITAMIN E		NCI	7649489
105T|110T	APOB	HYDROCORTISONE		NCI	1597147
105T|110T	APOB	EPIGALOCATECHIN GALLATE		NCI	11936850
105T|110T	APOB	CHOLESTYRAMINE		NCI	3906004
105T|110T	APOB	NEVIRAPINE		NCI	12869587
105T|110T	APOB	FENOFIBRATE		NCI|PharmGKB	12606523
105T|110T	APOB	TRIFLUOPERAZINE		NCI	7595077
105T|110T	APOB	MIPOMERSEN		TdgClinicalTrial
105T|110T	APOB	IRBESARTAN		PharmGKB	15614026
105T|110T	APOB	HEPARIN		NCI	9521691|2457642
105T|110T	APOB	ATORVASTATIN		NCI	11882317|12119202|9598838|15864114|10357840|12562847|10537160|15353498|12145148
105T|110T	APOB	ZINC CHLORIDE	ligand	DrugBank	23896426
105T|110T	ARID1A	TRASTUZUMAB		CGI
105T|110T	ARID1A	DASATINIB		CIViC	27364904
105T|110T	ARID1A	ATEZOLIZUMAB		CIViC	29736026
105T|110T	ARID1A	SORAFENIB		CIViC	29113912
105T|110T	ARID1A	NIVOLUMAB		CIViC	29736026
105T|110T	ARID1A	PEMBROLIZUMAB		CIViC	29736026
107T	DPP9	TALABOSTAT	inhibitor	GuideToPharmacology|TTD
107T	DPP9	TENELIGLIPTIN	inhibitor	GuideToPharmacology
108T	CDKN2A	RIGOSERTIB		JAX-CKB	25156567
108T	CDKN2A	ABEMACICLIB		ClearityFoundationBiomarkers|JAX-CKB|OncoKB	27217383|26183925
108T	CDKN2A	ALVOCIDIB		JAX-CKB	12777976
108T	CDKN2A	PALBOCICLIB		JAX-CKB|CIViC|OncoKB	26715889|21278246|22711607|27488531|21871868|24495407|20952405|22983396|26528855|25156567|26380006|26183925|23898052
108T	CDKN2A	SAPANISERTIB		JAX-CKB	25261369
108T	CDKN2A	MILCICLIB MALEATE		JAX-CKB	23347136
108T	CDKN2A	HMN-214		JAX-CKB	25156567
108T	CDKN2A	ALECTINIB		JAX-CKB	28476735
108T	CDKN2A	TRAMETINIB		JAX-CKB	26343583|27488531|22983396
108T	CDKN2A	CARBOPLATIN		JAX-CKB	28514312
108T	CDKN2A	CRIZOTINIB		JAX-CKB	28476735
108T	CDKN2A	LETROZOLE		CIViC	26715889
108T	CDKN2A	RIBOCICLIB		ClearityFoundationBiomarkers|OncoKB
108T	CDKN2A	PACLITAXEL		JAX-CKB	28514312
108T	CDKN2A	PF-00477736		JAX-CKB	26140595
108T	CDKN2A	IMATINIB		JAX-CKB	28514312
108T	CDKN2A	PANITUMUMAB		CIViC	23746666
108T	CDKN2A	GSK-461364		JAX-CKB	25156567
108T	CDKN2A	ILORASERTIB		CGI
108T	CDKN2A	GEMCITABINE		JAX-CKB	25156567
108T	CDKN2A	DABRAFENIB		CIViC	24265155
108T	CDKN2A	VEMURAFENIB		CIViC	24265155
108T	EZH1	TAZEMETOSTAT	inhibitor	DrugBank
108T	F3	SIMVASTATIN		PharmGKB	19027114
108T	F3	RECOMBINANT NEMATODE ANTICOAGULANT PROTEIN C2		DrugBank	14597974
108T	F3	CHEMBL204997		DrugBank	10592235
108T	F3	CHEMBL377956		DrugBank	10592235
108T	GABRA5	GANAXOLONE		DrugBank|TdgClinicalTrial
108T	GABRA5	BUTETHAL	potentiator	DrugBank|TdgClinicalTrial|TEND	11264449|10209232
108T	GABRA5	CHLORDIAZEPOXIDE	positive modulator	TdgClinicalTrial|ChemblInteractions|TEND
108T	GABRA5	PRIMIDONE	positive modulator|potentiator	DrugBank|TdgClinicalTrial|ChemblInteractions|TEND	11264449|10209232
108T	GABRA5	PHENOBARBITAL		TdgClinicalTrial|TEND
108T	GABRA5	BUTABARBITAL		TdgClinicalTrial|TEND
108T	GABRA5	PICROTOXIN	blocker	GuideToPharmacology
108T	GABRA5	CHEMBL1077391		DTC	19762240
108T	GABRA5	CINOLAZEPAM	potentiator	TdgClinicalTrial|TEND	7849137
108T	GABRA5	METHOXYFLURANE		ChemblInteractions
108T	GABRA5	OXAZEPAM	positive modulator|potentiator	TdgClinicalTrial|ChemblInteractions|TEND	18384456|11752090
108T	GABRA5	FLUMAZENIL	allosteric modulator|antagonist	DrugBank|TdgClinicalTrial|ChemblInteractions|TEND|GuideToPharmacology|TTD	19907641
108T	GABRA5	BUTALBITAL	positive modulator|potentiator	DrugBank|TdgClinicalTrial|ChemblInteractions|TEND	11264449|10209232
108T	GABRA5	PRAZEPAM	potentiator|positive modulator	TdgClinicalTrial|ChemblInteractions|TEND	7773620
108T	GABRA5	ALPRAZOLAM	allosteric modulator|positive modulator	TdgClinicalTrial|ChemblInteractions|TEND|GuideToPharmacology
108T	GABRA5	CLOTIAZEPAM	potentiator	TdgClinicalTrial|TEND	18855614
108T	GABRA5	CHLORDIAZEPOXIDE HYDROCHLORIDE	positive modulator	ChemblInteractions
108T	GABRA5	BARBITAL	potentiator	DrugBank	11264449|10209232
108T	GABRA5	TRIAZOLAM	potentiator|allosteric modulator|positive modulator	TdgClinicalTrial|ChemblInteractions|TEND|GuideToPharmacology	18384456|11752090
108T	GABRA5	ETHCHLORVYNOL		ChemblInteractions
108T	GABRA5	TEMAZEPAM	potentiator|positive modulator	TdgClinicalTrial|ChemblInteractions|TEND	18384456|20138190
108T	GABRA5	BROMAZEPAM	potentiator	TdgClinicalTrial|TEND	18384456
108T	GABRA5	ETOMIDATE		DTC|ChemblInteractions	16884293
108T	GABRA5	FLUNITRAZEPAM	allosteric modulator|potentiator	TdgClinicalTrial|TEND|GuideToPharmacology	20858465|17139284|17016423|20638393
108T	GABRA5	PENTOBARBITAL	potentiator|positive modulator	DrugBank|TdgClinicalTrial|ChemblInteractions|TEND	11264449|10209232
108T	GABRA5	BICUCULLINE	antagonist	GuideToPharmacology
108T	GABRA5	SECOBARBITAL	potentiator	DrugBank|TdgClinicalTrial|TEND	11264449|10209232
108T	GABRA5	PROPOFOL	positive modulator	ChemblInteractions
108T	GABRA5	TRICLOFOS SODIUM		ChemblInteractions
108T	GABRA5	FLURAZEPAM	potentiator	TdgClinicalTrial|TEND	18384456|11752090
108T	GABRA5	OCINAPLON	allosteric modulator	TdgClinicalTrial|GuideToPharmacology
108T	GABRA5	METHARBITAL	positive modulator|potentiator	DrugBank|TdgClinicalTrial|ChemblInteractions|TEND	11264449|10209232
108T	GABRA5	QUAZEPAM	positive modulator|potentiator	TdgClinicalTrial|ChemblInteractions|TEND	3017690|2892106
108T	GABRA5	TALBUTAL	potentiator|positive modulator	DrugBank|TdgClinicalTrial|ChemblInteractions|TEND	11264449|10209232
108T	GABRA5	BUTABARBITAL SODIUM	positive modulator	ChemblInteractions
108T	GABRA5	TOPIRAMATE		ChemblInteractions
108T	GABRA5	MEPROBAMATE	agonist	DrugBank|TdgClinicalTrial|ChemblInteractions|TEND	9067327|19244096
108T	GABRA5	THIOPENTAL	potentiator	DrugBank|TdgClinicalTrial|TEND	11264449|10209232
108T	GABRA5	CLOBAZAM	positive modulator	TdgClinicalTrial|ChemblInteractions|TEND
108T	GABRA5	AMOBARBITAL	potentiator	DrugBank	11264449|10209232
108T	GABRA5	THIOPENTAL SODIUM	positive modulator	ChemblInteractions
108T	GABRA5	ADIPIPLON	partial agonist	TdgClinicalTrial|ChemblInteractions
108T	GABRA5	DIAZEPAM	potentiator|positive modulator	TdgClinicalTrial|ChemblInteractions|TEND	18384456|11752090|15009644
108T	GABRA5	METHYPRYLON	positive modulator	ChemblInteractions
108T	GABRA5	HEXOBARBITAL	potentiator	DrugBank|TdgClinicalTrial|TEND	11264449|10209232
108T	GABRA5	APROBARBITAL	potentiator	DrugBank	11264449|10209232
108T	GABRA5	HALAZEPAM	potentiator|positive modulator	TdgClinicalTrial|ChemblInteractions|TEND	6738302|2867566
108T	GABRA5	ESTAZOLAM	potentiator|positive modulator	TdgClinicalTrial|ChemblInteractions|TEND	639854|2889803
108T	GABRA5	ISOGUVACINE	agonist	GuideToPharmacology
108T	GABRA5	PF-06372865	agonist	ChemblInteractions
108T	GABRA5	CLORAZEPIC ACID		TdgClinicalTrial|TEND
108T	GABRA5	MEPHOBARBITAL	potentiator	DrugBank|TdgClinicalTrial|TEND	21194017|11264449|10209232
108T	GABRA5	GABOXADOL	agonist	TdgClinicalTrial|ChemblInteractions|GuideToPharmacology
108T	GABRA5	HEPTABARBITAL	potentiator	DrugBank	11264449|10209232
108T	GABRA5	AZIETOMIDATE		DTC	16884293
108T	GABRA5	DESFLURANE	positive modulator	ChemblInteractions
108T	GABRA5	FLUDIAZEPAM	potentiator	DrugBank|TdgClinicalTrial|TEND	2857046
108T	GABRA5	LORAZEPAM	positive modulator	TdgClinicalTrial|ChemblInteractions|TEND
108T	GABRA5	PENTOBARBITAL SODIUM	positive modulator	ChemblInteractions
108T	GABRA5	MIDAZOLAM	potentiator	TdgClinicalTrial|TEND	18384456|11752090
108T	GABRA5	CLORAZEPATE DIPOTASSIUM	positive modulator	ChemblInteractions
108T	GABRA5	CLONAZEPAM	positive modulator	TdgClinicalTrial|ChemblInteractions|TEND
108T	GABRA5	ENFLURANE		ChemblInteractions
108T	GABRA5	ISOFLURANE	positive modulator	ChemblInteractions
108T	GABRA5	THIAMYLAL SODIUM	positive modulator	ChemblInteractions
108T	GABRA5	GLUTETHIMIDE		ChemblInteractions
108T	GABRA5	REMIMAZOLAM		TdgClinicalTrial
108T	GABRA5	ALCOHOL		DrugBank	17591544|12921221
108T	GABRA5	ADINAZOLAM	potentiator	TdgClinicalTrial|TEND	6148400|6320036
108T	GABRA5	NITRAZEPAM	potentiator	TdgClinicalTrial|TEND	18384456|11752090
108T	GABRA5	ZOPICLONE	potentiator	DrugBank|TdgClinicalTrial|TEND	18973287|20303942|19942638|6135616
108T	GABRA5	RESEQUINIL	inverse agonist	ChemblInteractions
108T	GABRA5	MUSCIMOL	agonist	GuideToPharmacology
108T	GABRA5	LOREDIPLON	positive modulator	ChemblInteractions
108T	GABRA5	ACAMPROSATE CALCIUM		ChemblInteractions
108T	GABRA5	SECOBARBITAL SODIUM	positive modulator	ChemblInteractions
108T	GABRA5	BRETAZENIL	allosteric modulator	GuideToPharmacology
108T	GABRA5	ESZOPICLONE	agonist|positive modulator	DrugBank|TdgClinicalTrial|ChemblInteractions	18973287|19942638
108T	GABRA5	MIDAZOLAM HYDROCHLORIDE	positive modulator	ChemblInteractions
108T	GABRA5	BASMISANIL	allosteric modulator	GuideToPharmacology|TTD
108T	GABRA5	HALOTHANE	positive modulator	ChemblInteractions
108T	GABRA5	METHOHEXITAL SODIUM	positive modulator	ChemblInteractions
108T	GABRA5	SEVOFLURANE	positive modulator	ChemblInteractions
108T	GABRA5	MK-0777	allosteric modulator	GuideToPharmacology
108T	GABRA5	GABAZINE	antagonist	GuideToPharmacology
108T	GABRA5	CARISOPRODOL	modulator	DrugBank	26872987
108T	KIR2DL2	IPH-2101	inhibitor	ChemblInteractions|TTD	24658821
108T	KIR2DL2	LIRILUMAB	inhibitor	ChemblInteractions|TTD
109T	BRCC3	METHYLDOPA		DrugBank	26344097
109T	BRCC3	ZINC CHLORIDE	cofactor	DrugBank	26344097
110T	ARSA	CHEMBL1256291		DTC
110T	ARSA	GOSSYPOL		DTC
110T	ARSA	DESIPRAMINE		DTC
110T	ARSA	CHEMBL64239		DTC
110T	ARSA	PIRENPERONE		DTC
110T	ARSA	MELEVODOPA		DTC
110T	ARSA	SPIROXATRINE		DTC
110T	ARSA	METHYLPHENIDATE		PharmGKB	29382897
110T	ARSA	CHEMBL127421		DTC
110T	ARSA	3,5-DINITROCATECHOL (OR-486)		DTC
110T	ARSA	NBQX		DTC
110T	ARSA	BENZOXATHIAN		DTC
110T	ARSA	DECAMETHONIUM		DTC
110T	ARSA	PICEATANNOL		DTC
110T	ARSA	INDIRUBIN-3-MONOXIME		DTC
110T	ARSA	CHEMBL578741		DTC
110T	ARSA	MITOXANTRONE		DTC
110T	ARSA	PHLORETIN		DTC
110T	ARSA	CHEMBL466465		DTC
110T	ARSA	TRANILAST		DTC
110T	ARSA	DNQX		DTC
110T	BAI1	PHOSPHATIDYL SERINE	agonist	GuideToPharmacology
110T	BIRC7	GDC-0152	antagonist	GuideToPharmacology
110T	BIRC7	AT-406	antagonist	TALC
110T	BIRC7	CISPLATIN		CIViC	23188704
110T	CASK	FOSTAMATINIB	inhibitor	DrugBank	26516587
110T	CASK	FORMIC ACID		DrugBank
110T	CASQ1	CALCIUM CITRATE	ligand	DrugBank
110T	CASQ1	CALCIUM PHOSPHATE, TRIBASIC	ligand	DrugBank
110T	CDC42BPB	A-443654	inhibitor	GuideToPharmacology
110T	CS	COENZYME_A		DrugBank	10592235|17139284|17016423
110T	CS	CHEMBL225986		DrugBank	10592235|17139284|17016423
110T	CTNNB1	EVEROLIMUS		CGI
110T	CTNNB1	TRICIRIBINE		JAX-CKB	26224873
110T	CTNNB1	DEXAMETHASONE		PharmGKB	26521987
110T	CTNNB1	EOSIN_Y		DTC	22889313
110T	CTNNB1	UREA		DrugBank	10592235|17139284|17016423
110T	CTNNB1	CHEMBL91638		DTC	24018191
110T	CTNNB1	LETROZOLE		CGI
110T	CTNNB1	FLUORESCEIN SODIUM		DTC	22889313
110T	CTNNB1	CELECOXIB		PharmGKB	22336956
110T	CTNNB1	LENALIDOMIDE		PharmGKB	26521987
110T	CTNNB1	IMATINIB		JAX-CKB	26861905
110T	CTNNB1	CHEMBL533293		DTC
110T	CTNNB1	DITHIAZANINE IODIDE		DTC
110T	CTNNB1	THALIDOMIDE		PharmGKB	26521987
110T	CTNNB1	VANTICTUMAB		JAX-CKB	22753465
110T	CTNNB1	CHEMBL410484		DTC
110T	CTNNB1	CHEMBL2172378		DTC	22889313
110T	CTNNB1	TEMSIROLIMUS		JAX-CKB	27016228
110T	CTNNB1	TRAMETINIB		JAX-CKB	26343583
110T	CTNNB1	CYCLOPHOSPHAMIDE		PharmGKB	26521987
110T	CYP3A7	TESMILIFENE		TdgClinicalTrial
110T	CYP3A7	ETONOGESTREL		PharmGKB	30870275
110T	CYP3A7	MICONAZOLE		NCI	3263862
110T	CYP3A7	QUININE		NCI	9863152
110T	CYP3A7	MELATONIN		NCI	11882353
110T	CYP3A7	COBICISTAT	inhibitor	ChemblInteractions
110T	CYP3A7	TACROLIMUS		PharmGKB	27966227
110T	CYP3A7	WARFARIN		NCI	3977899
110T	CYP3A7	CYCLOSPORINE		PharmGKB	28952408
110T	CYP3A7	QUINIDINE		NCI	9863152
110T	CYP3A7	NABIXIMOLS	inhibitor	DrugBank	24160757|26264914
110T	CYP3A7	CANNABIDIOL	inhibitor	DrugBank	24160757|26264914
110T	DGKA	VITAMIN E		DrugBank	28572624|17139284|15773894|17016423
110T	DGKA	( )-ALPHA-TOCOPHERYL SUCCINATE		DrugBank	17320164|15773894
110T	GLS	CEFATRIZINE		DTC
110T	GLS	THUNBERGINOL B		DTC
110T	GLS	CHEMBL1527		DTC
110T	GLS	CEFMETAZOLE SODIUM		DTC
110T	GLS	LINOLENIC ACID		DTC
110T	GLS	ASTERRIC ACID		DTC
110T	GLS	OXIDOPAMINE HYDROCHLORIDE		DTC
110T	GLS	DAPHNORIN		DTC
110T	GLS	ISOTHYMONIN		DTC
110T	GLS	AMPICILLIN SODIUM		DTC
110T	GLS	CHEMBL582478		DTC
110T	GLS	ABIETIC ACID		DTC
110T	GLS	OXYTETRACYCLINE		DTC
110T	GLS	GARENOXACIN		DTC
110T	GLS	CEPHAPIRIN SODIUM		DTC
110T	GLS	NAFCILLIN SODIUM		DTC
110T	GLS	CHEMBL1707907		DTC
110T	GLS	4-AMINOPHENOL		DTC
110T	GLS	CHEMBL339587		DTC
110T	GLS	LOMOFUNGIN		DTC
110T	GLS	PURPUROGALLIN		DTC
110T	GLS	TELAGLENASTAT	inhibitor	GuideToPharmacology|TTD
110T	GLS	CEFSULODIN SODIUM		DTC
110T	GLS	6-DIAZO-5-OXO-L-NORLEUCINE		NCI	7867599
110T	GLS	AMPICILLIN		DTC
110T	GLS	MYRICETIN		DTC
110T	GLS	GALLIC ACID		DTC
110T	GLS	CHEMBL199592		DTC
110T	GLS	CEFAMANDOLE NAFATE		DTC
110T	GLS	ICOSAPENT		DTC
110T	GLS	CHEMBL505670		DTC
110T	GLS	CHEMBL467987		DTC
110T	GLS	OXYTETRACYCLINE HYDROCHLORIDE		DTC
110T	GLS	SULFURETIN		DTC
110T	GLS	ELLAGIC ACID		DTC
110T	GLS	CEFIXIME		DTC
110T	GLS	PSOROMIC ACID		DTC
110T	GLS	COUMESTROL		DTC
110T	GLS	METHOTREXATE		NCI	15511236
110T	GLS	SANGUINARIUM		DTC
110T	GLS	SURAMIN		DTC
110T	GLS	EBSELEN		DTC
110T	GLS	CHEMBL525103		DTC
110T	GLS	CEFACLOR		DTC
110T	GLS	CHEMBL118678		DTC
110T	GLS	EVANS BLUE		DTC
110T	GLS	CALMIDAZOLIUM CHLORIDE		DTC
110T	GLS	GLUTAMINE		NCI	9124626|6146632|9392478|11533299|1174515|14722097
110T	GLS	CHEMBL234338		DTC
110T	GLS	SENNOSIDE B		DTC
110T	GLS	PIRENOXINE		DTC
110T	GLS	CHEMBL2002487		DTC
110T	GLS	CURCUMIN		DTC
110T	GLS	DEXAMETHASONE		NCI	7904483
110T	GLS	INDOCYANINE GREEN		DTC
110T	GLS	MESALAMINE		DTC
110T	GLS	CEFAMANDOLE SODIUM		DTC
110T	GLS	IODOPHTHALEIN		DTC
110T	GLS	CEFOXITIN SODIUM		DTC
110T	GLS	ALEXIDINE HYDROCHLORIDE		DTC
110T	GLS	CHEMBL600738		DTC
110T	GLS	RHEIN		DTC
110T	GLS	DICLOXACILLIN		DTC
110T	GLS	CARBENICILLIN INDANYL		DTC
110T	GLS	EMODIC ACID		DTC
110T	GLS	TETROQUINONE		DTC
110T	GLS	GLUTAMIC ACID		DrugBank	16824605|16720907|16952838|16861819|16815871
110T	GLS	CEFQUINOME		DTC
110T	GLS	PIRARUBICIN		DTC
110T	HIST1H2BC	COPPER		DrugBank	14534351
110T	KCNT1	LOXAPINE	activator	GuideToPharmacology
110T	KCNT1	CLOFILIUM	blocker	GuideToPharmacology
110T	KCNT1	QUINIDINE	blocker	GuideToPharmacology
110T	KCNT1	NICLOSAMIDE	activator	GuideToPharmacology
110T	KCNV2	DALFAMPRIDINE	blocker	ChemblInteractions
110T	KCNV2	GUANIDINE HYDROCHLORIDE	blocker	ChemblInteractions
110T	KCNV2	TEDISAMIL	blocker	ChemblInteractions
110T	KCNV2	NERISPIRDINE	blocker	ChemblInteractions
110T	KHSRP	CHEMBL598509		DTC
110T	KHSRP	RESVERATROL		DrugBank	25352548
110T	KHSRP	ARTENIMOL	ligand	DrugBank	26340163
110T	KIT	OSI-930	inhibitor	DrugBank|ChemblInteractions|GuideToPharmacology|TTD
110T	KIT	SORAFENIB	antagonist|inhibitor	TALC|DrugBank|MyCancerGenome|TdgClinicalTrial|JAX-CKB|CGI|TEND|DoCM|CIViC|GuideToPharmacology|PharmGKB|TTD|OncoKB	19139124|18936790|24317392|17229632|17102120|22665524|22357254|17545544|17178882|28362716|19671763|20372153|17699867|19461405|25363205|17272980|20970876
110T	KIT	XL-820	inhibitor	ChemblInteractions|TTD
110T	KIT	TANDUTINIB	inhibitor	DTC|MyCancerGenome|ChemblInteractions|GuideToPharmacology
110T	KIT	SITRAVATINIB	inhibitor	GuideToPharmacology
110T	KIT	PEXIDARTINIB	inhibitor	DrugBank|MyCancerGenome|JAX-CKB|ChemblInteractions|GuideToPharmacology|CancerCommons|TTD	28716061|24583793
110T	KIT	MIDOSTAURIN	antagonist|inhibitor	DrugBank|MyCancerGenome|JAX-CKB|ChemblInteractions|CIViC|PharmGKB|FDA	25209843|16969355|27355533
110T	KIT	CHEMBL406375	inhibitor	GuideToPharmacology
110T	KIT	SU-014813	inhibitor	ChemblInteractions|GuideToPharmacology
110T	KIT	MOTESANIB	inhibitor	TALC|MyCancerGenome|TdgClinicalTrial|JAX-CKB|ChemblInteractions	20633291
110T	KIT	ENTRECTINIB		DTC
110T	KIT	DASATINIB	antagonist|inhibitor	TALC|DrugBank|TdgClinicalTrial|JAX-CKB|ChemblInteractions|CGI|TEND|DoCM|CIViC|CancerCommons|MyCancerGenomeClinicalTrial	21689725|24045550|32092139|19164557|15972446|16384925|18024392|15685537|17351742|23149070|25594040|18986703|21953054|17372901|22504184|16912224|18559612|23714533|19671763|25157968|17699867|22932406|17259998|21642685|16434489|16397263|23582185|16731599
110T	KIT	REGORAFENIB	inhibitor	TALC|DrugBank|MyCancerGenome|JAX-CKB|ChemblInteractions|CGI|CIViC|MyCancerGenomeClinicalTrial|TTD|OncoKB	21170960|27371698|25239608
110T	KIT	IMATINIB	inhibitor|antagonist|multitarget	TALC|DrugBank|MyCancerGenome|TdgClinicalTrial|JAX-CKB|CGI|TEND|DoCM|COSMIC|CIViC|PharmGKB|TTD|FDA|OncoKB	18795925|17458563|15790786|9438854|21159146|21689725|20088873|26316776|24045550|27370604|18936790|24317392|25673643|26687836|7530509|15236194|19164557|22114577|15201427|15972446|16384925|18024392|27980106|12481435|15685537|25015329|28611108|19861435|11276010|25594040|21969494|16638875|28196207|18986703|21953054|16143141|21690468|24419427|23375402|18980976|22357254|17372901|22504184|25003536|18955…
110T	KIT	ENMD-2076	inhibitor	TdgClinicalTrial|ChemblInteractions
110T	KIT	BARASERTIB		DTC
110T	KIT	QUIZARTINIB	inhibitor	JAX-CKB|ChemblInteractions|DoCM|GuideToPharmacology	23497317|21689725|24045550|19164557|15972446|16384925|18024392|18986703|22504184|16912224|23714533|25157968|17259998|23582185|16731599
110T	KIT	AKN-028	inhibitor	GuideToPharmacology
110T	KIT	SUNITINIB	inhibitor	TALC|DrugBank|MyCancerGenome|TdgClinicalTrial|JAX-CKB|CGI|TEND|DoCM|COSMIC|CIViC|GuideToPharmacology|MyCancerGenomeClinicalTrial|PharmGKB|OncoKB	19164557|17545799|19248971|19861435|25594040|21969494|17367763|16638875|21690468|23375402|22357254|18955458|22261812|25239608|14753710|22439647|11752352|18421059|21642685|12748309|23582185|26772734|12873999
110T	KIT	CENISERTIB	inhibitor	TALC|DTC|MyCancerGenome
110T	KIT	SUNITINIB MALATE	inhibitor	ChemblInteractions
110T	KIT	AXITINIB	inhibitor	TALC|MyCancerGenome|TdgClinicalTrial|CancerCommons
110T	KIT	CHEMBL578061		DTC
110T	KIT	SEMAXANIB	inhibitor	ChemblInteractions|GuideToPharmacology
110T	KIT	PAZOPANIB HYDROCHLORIDE	inhibitor	ChemblInteractions
110T	KIT	CEDIRANIB	inhibitor	TALC|ChemblInteractions|GuideToPharmacology
110T	KIT	GW843682X		DTC
110T	KIT	VATALANIB	inhibitor	TALC|DTC|TdgClinicalTrial|ChemblInteractions
110T	KIT	AST-487	inhibitor	DTC|GuideToPharmacology
110T	KIT	MASITINIB	inhibitor	MyCancerGenome|TdgClinicalTrial|ChemblInteractions|GuideToPharmacology|CancerCommons|MyCancerGenomeClinicalTrial
110T	KIT	PAZOPANIB	inhibitor	TALC|DrugBank|MyCancerGenome|GuideToPharmacology|MyCancerGenomeClinicalTrial	17288876
110T	KIT	ILORASERTIB	inhibitor	DTC|GuideToPharmacology
110T	KIT	LINIFANIB	inhibitor	DrugBank|TdgClinicalTrial|GuideToPharmacology
110T	KIT	CHEMBL1908396	inhibitor	GuideToPharmacology
110T	KIT	CABOZANTINIB	inhibitor	MyCancerGenome|JAX-CKB	24205792|25836719|27777285
110T	KIT	PD-0325901		JAX-CKB	26936919
110T	KIT	CHEMBL541400		DTC
110T	KIT	TELATINIB	inhibitor	TALC|MyCancerGenome|ChemblInteractions
110T	KIT	FLUMATINIB	inhibitor	GuideToPharmacology
110T	KIT	CHEMBL1908395	inhibitor	GuideToPharmacology
110T	KIT	JNJ-7706621		DTC
110T	KIT	NILOTINIB	antagonist|inhibitor	DrugBank|JAX-CKB|CGI|COSMIC|CIViC|CancerCommons|MyCancerGenomeClinicalTrial	28720666|28843487|20442311|25594040|26424760|21456006|17372901|25209843|22119758|28327988|22068222|25695690|19671763|17699867|23582185
110T	KIT	PONATINIB	inhibitor	DTC|DrugBank|JAX-CKB|CGI|CIViC|TTD	24552773|10517|21482694|20513156|22301675|25239608|10535|23539538|2015
110T	KIT	CYC-116		DTC
110T	KIT	DOVITINIB	inhibitor	DTC|ClearityFoundationClinicalTrial|ChemblInteractions|GuideToPharmacology
110T	KIT	MK-2206		JAX-CKB	27370604
110T	KIT	BEVACIZUMAB		JAX-CKB	25363205
110T	KIT	LENVATINIB	inhibitor	DrugBank|TdgClinicalTrial	17943726
110T	KIT	RIVOCERANIB	inhibitor	GuideToPharmacology
110T	KIT	AVAPRITINIB	inhibitor	DrugBank|JAX-CKB|GuideToPharmacology|TTD|OncoKB	31117741
110T	KIT	FAMITINIB	inhibitor	ChemblInteractions|GuideToPharmacology|TTD
110T	KIT	TRAMETINIB		JAX-CKB	28514312
110T	KIT	HENATINIB	inhibitor	GuideToPharmacology
110T	KIT	FORETINIB	inhibitor	ChemblInteractions
110T	KIT	PEMBROLIZUMAB		JAX-CKB	28514312
110T	KIT	AMG-191		TTD
110T	KIT	IMATINIB MESYLATE	inhibitor	ChemblInteractions|TTD
110T	KIT	ANLOTINIB	inhibitor	ChemblInteractions
110T	KIT	XL-999	inhibitor	ChemblInteractions
110T	KIT	CYTARABINE		JAX-CKB	18986703
110T	KIT	LUCITANIB	inhibitor	GuideToPharmacology
110T	KIT	INFIGRATINIB		JAX-CKB	25673643
110T	KIT	CM-082	inhibitor	ChemblInteractions
110T	KIT	ROMIPLOSTIM		TTD
110T	KIT	AMUVATINIB	inhibitor	TALC|DrugBank|MyCancerGenome|TdgClinicalTrial|ChemblInteractions	17325667
110T	KIT	SP-600125		DTC
110T	KIT	CRENOLANIB	inhibitor	GuideToPharmacology
110T	KIT	RIPRETINIB	inhibitor	DrugBank|JAX-CKB|GuideToPharmacology|TTD	32273716|31755321
110T	KIT	SNS-314		DTC
110T	KIT	EDICOTINIB	inhibitor	GuideToPharmacology
110T	KIT	SORAFENIB TOSYLATE	inhibitor	ChemblInteractions
110T	KIT	RG-1530	inhibitor	DTC|GuideToPharmacology
110T	KIT	ERDAFITINIB	substrate	DrugBank
110T	KIT	ANCESTIM	agonist	DrugBank	15526160
110T	KIT	FOSTAMATINIB	inhibitor	DrugBank	26516587
110T	KIT	CHEMBL286939		DrugBank	17139284|17016423
110T	MED1	BECOCALCIDIOL		DrugBank	10592235
110T	MGA	MIGLITOL	inhibitor	ChemblInteractions
110T	MGA	ACARBOSE	inhibitor	ChemblInteractions
110T	MUC16	ABAGOVOMAB		TdgClinicalTrial|ChemblInteractions|TTD
110T	MUC16	OREGOVOMAB		DrugBank|TdgClinicalTrial|ChemblInteractions|TTD	17073521|15268682|24886523
110T	MUC16	DOCETAXEL		NCI	9288793|14756546
110T	MUC16	CYCLOSPORINE		NCI	12169874
110T	MUC16	TOPOTECAN		NCI	17227902
110T	MUC16	SOFITUZUMAB VEDOTIN		TTD
110T	MUC16	TAMOXIFEN		NCI	10629663
110T	MUC16	ETOPOSIDE		NCI	1988893
110T	NBEA	METFORMIN		PharmGKB	29650774
110T	NF2	CISPLATIN		CIViC	25798586
110T	NF2	IMATINIB		CGI	19509233|2290085
110T	NF2	BEVACIZUMAB		CGI	26022982|19587327|22805104
110T	NF2	SELUMETINIB		CIViC	26359368
110T	NF2	EVEROLIMUS		CGI|CIViC	25567352|24311643|2556735
110T	NF2	LAPATINIB		CGI	973739|22844108
110T	NF2	ERLOTINIB		CGI
110T	NF2	CETUXIMAB		CGI
110T	NF2	OCTREOTIDE		CGI
110T	NF2	AR-42		CGI
110T	NF2	CARBOPLATIN		CIViC	25798586
110T	NF2	TEMSIROLIMUS		CIViC	25878190
110T	NMT2	CHEMBL1230144		DrugBank	10592235
110T	PGM1	ACETALDEHYDE		PharmGKB	31002879
110T	PIK3C2B	ALPELISIB	inhibitor	MyCancerGenome
110T	PIK3C2B	COPANLISIB	inhibitor	MyCancerGenome
110T	PIK3C2B	PICTILISIB	inhibitor	MyCancerGenome
110T	PIK3C2B	GEDATOLISIB	inhibitor	MyCancerGenome
110T	PIK3C2B	DACTOLISIB	inhibitor	MyCancerGenome
110T	PIK3C2B	PI-103	inhibitor	MyCancerGenome|GuideToPharmacology
110T	PIK3C2B	APITOLISIB	inhibitor	MyCancerGenome
110T	PIK3C2B	INFIGRATINIB	inhibitor	MyCancerGenome
110T	PIK3C2B	VOXTALISIB	inhibitor	MyCancerGenome
110T	PIK3C2B	PF-04691502	inhibitor	MyCancerGenome
110T	PIK3C2B	SONOLISIB	inhibitor	MyCancerGenome
110T	PIK3C2B	BUPARLISIB	inhibitor	MyCancerGenome
110T	PIK3C2B	PILARALISIB	inhibitor	MyCancerGenome
110T	PIK3C2B	GSK-2636771	inhibitor	MyCancerGenome
110T	PIK3C2B	QUERCETIN	inhibitor	MyCancerGenome
110T	PIK3C2B	FOSTAMATINIB	inhibitor	DrugBank	26516587
110T	PRL	MANNITOL		NCI	8148670
110T	PRL	BUSPIRONE		NCI	2274641
110T	PRL	PHENOBARBITAL		NCI	6091795
110T	PRL	NORETHINDRONE		NCI	580200
110T	PRL	ZIDOVUDINE		NCI	9500147
110T	PRL	CISPLATIN		NCI	2953096
110T	PRL	NICARDIPINE		NCI	1910948
110T	PRL	BUPROPION		NCI	3109881
110T	PRL	BETAMETHASONE		NCI	6548163
110T	PRL	BACITRACIN		NCI	8194740
110T	PRL	PROPYLTHIOURACIL		NCI	9270719
110T	PRL	FLURAZEPAM		NCI	3081931
110T	PRL	ECHINACEA, UNSPECIFIED		NCI	16194051
110T	PRL	PHENOTHIAZINE		NCI	3918029
110T	PRL	LOVASTATIN		NCI	9316617
110T	PRL	METHYLPHENIDATE		NCI	9122287|3035307
110T	PRL	FLUOXYMESTERONE		NCI	6161941
110T	PRL	PILOCARPINE		NCI	6144226
110T	PRL	CARBAMAZEPINE		NCI	3191895|3924400
110T	PRL	GENISTEIN		NCI	7706371
110T	PRL	DICLOFENAC		NCI	6642786
110T	PRL	GOSSYPOL		NCI	12339175|7075801|6818716
110T	PRL	BENZNIDAZOLE		NCI	2129270
110T	PRL	ALTEPLASE		NCI	2482456
110T	PRL	TEMOZOLOMIDE		NCI	17056093
110T	PRL	PROMETHAZINE		NCI	7228996
110T	PRL	AMITRIPTYLINE		NCI	6786002|6621850
110T	PRL	CLONIDINE		NCI	3663877
110T	PRL	CLOMIPHENE		NCI	6214735
110T	PRL	TESTOLACTONE		NCI	3332537
110T	PRL	CLOZAPINE		NCI	7961556
110T	PRL	MELATONIN		NCI	8977440
110T	PRL	NALOXONE		NCI	2875176
110T	PSMA1	BORTEZOMIB	inhibitor	DTC|MyCancerGenome|ChemblInteractions	24524217
110T	PSMA1	OPROZOMIB	inhibitor	ChemblInteractions
110T	PSMA1	CARFILZOMIB	inhibitor	DTC|MyCancerGenome|ChemblInteractions	24524217
110T	PSMA1	MARIZOMIB	inhibitor	ChemblInteractions
110T	PSMA1	IXAZOMIB CITRATE	inhibitor	ChemblInteractions
110T	PTEN	TEMSIROLIMUS		ClearityFoundationBiomarkers|JAX-CKB|CIViC	11504908|23674493|27016228
110T	PTEN	PF-04691502		ClearityFoundationBiomarkers|JAX-CKB	21750219
110T	PTEN	CAPIVASERTIB		JAX-CKB|CIViC	26910118|22294718
110T	PTEN	OXALIPLATIN		JAX-CKB	24100628
110T	PTEN	IPATASERTIB		JAX-CKB|CIViC	24141624|27872130|30037818|23287563
110T	PTEN	COPANLISIB		ClearityFoundationBiomarkers|JAX-CKB	27672108
110T	PTEN	CISPLATIN		PharmGKB
110T	PTEN	2-METHOXYESTRADIOL		JAX-CKB	24162827
110T	PTEN	FULVESTRANT		JAX-CKB	26733612
110T	PTEN	CETUXIMAB		ClearityFoundationBiomarkers|CGI|CIViC	21163703|19223544
110T	PTEN	CHEMBL589258		JAX-CKB	20371716
110T	PTEN	EVEROLIMUS		ClearityFoundationBiomarkers|JAX-CKB|CGI|CIViC	26951309|20664174|23989949|20664172|22473592|23582881|21358673|27091708|22662154|28330462
110T	PTEN	RIGOSERTIB		JAX-CKB
110T	PTEN	METFORMIN		JAX-CKB	26921394|24077915
110T	PTEN	TASELISIB		JAX-CKB|CIViC	26589432
110T	PTEN	DS-7423		ClearityFoundationBiomarkers|JAX-CKB	24504419
110T	PTEN	VANDETANIB		ClearityFoundationBiomarkers|JAX-CKB	25910950
110T	PTEN	PD-0325901		JAX-CKB	26272063
110T	PTEN	ENCORAFENIB		JAX-CKB	26577700
110T	PTEN	VEMURAFENIB		JAX-CKB|CIViC	24265155|24265153|24265152|27196754|27048951
110T	PTEN	CHEMBL1765740		JAX-CKB	28178345
110T	PTEN	INFIGRATINIB		JAX-CKB	28119489
110T	PTEN	BINIMETINIB		JAX-CKB	26206338|26577700
110T	PTEN	GEMCITABINE		JAX-CKB	28750271
110T	PTEN	PLX-4720		JAX-CKB	24265153
110T	PTEN	BGT-226		JAX-CKB	23705826
110T	PTEN	VISTUSERTIB		JAX-CKB
110T	PTEN	ALPELISIB		ClearityFoundationBiomarkers|JAX-CKB|CGI|CIViC	26504226|25544636|25409150|26577700|27604488|28119489
110T	PTEN	GEFITINIB		ClearityFoundationBiomarkers|JAX-CKB|CIViC	16282176|26561558
110T	PTEN	CHEMBL263664		JAX-CKB	21191045
110T	PTEN	ENZALUTAMIDE		JAX-CKB|CIViC	25544636
110T	PTEN	AZD-6482		JAX-CKB	26504226|23674493|26577700
110T	PTEN	FIMEPINOSTAT		JAX-CKB	22693356
110T	PTEN	NAVITOCLAX		JAX-CKB	26474387
110T	PTEN	OLAPARIB		JAX-CKB
110T	PTEN	TRASTUZUMAB		JAX-CKB|CGI|CIViC	17936563|20813970|21676217|24470511|15324695|16404430
110T	PTEN	E-6201		JAX-CKB	23039341
110T	PTEN	PACLITAXEL		JAX-CKB|CIViC	25637314|25833835|25672916
110T	PTEN	SAMOTOLISIB		JAX-CKB	27439478
110T	PTEN	ACALISIB		JAX-CKB
110T	PTEN	PILARALISIB		ClearityFoundationBiomarkers|JAX-CKB	25637314
110T	PTEN	MSC-2363318A		JAX-CKB	27186432
110T	PTEN	PEMETREXED		JAX-CKB	27213589
110T	PTEN	GSK-2636771	inhibitor	JAX-CKB|MyCancerGenomeClinicalTrial|OncoKB	26117819|23674493|26577700|26645196
110T	PTEN	GSK-2256098		JAX-CKB	25833835
110T	PTEN	RG-7666		JAX-CKB	27638506
110T	PTEN	OSI-027		JAX-CKB	21673091
110T	PTEN	OMIPALISIB		ClearityFoundationBiomarkers
110T	PTEN	ABT 737		JAX-CKB	27974663
110T	PTEN	NIVOLUMAB		JAX-CKB|CIViC	30742119|26645196
110T	PTEN	BUPARLISIB		JAX-CKB|CIViC	24470511|26098748|28119489|25672916
110T	PTEN	ABIRATERONE		JAX-CKB
110T	PTEN	PANITUMUMAB		ClearityFoundationBiomarkers|CGI|CIViC	19223544
110T	PTEN	AZD-8186		JAX-CKB|OncoKB	25544636|25514658
110T	PTEN	REFAMETINIB		JAX-CKB	23434733
110T	PTEN	LINSITINIB		JAX-CKB	26561558
110T	PTEN	FLUOROURACIL		PharmGKB
110T	PTEN	TEMOZOLOMIDE		JAX-CKB	25910950
110T	PTEN	UPROSERTIB		JAX-CKB	24265152
110T	PTEN	CARBOPLATIN		CIViC|PharmGKB	25672916
110T	PTEN	KX2-391		JAX-CKB	24100628
110T	PTEN	TOPOTECAN		JAX-CKB	25833835
110T	PTEN	SELUMETINIB		JAX-CKB	27196754|21358673|26232337
110T	PTEN	GEDATOLISIB		ClearityFoundationBiomarkers|JAX-CKB	17314276|14737113|21325073
110T	PTEN	ERLOTINIB		ClearityFoundationBiomarkers|CIViC	16282176
110T	PTEN	SAPANISERTIB		JAX-CKB	26272063|25261369|27974663
110T	PTEN	AZD-8835		JAX-CKB	26839307
110T	PTEN	SIROLIMUS		CGI
110T	PTEN	DACOMITINIB		JAX-CKB	26561558|25939761
110T	PTEN	PKI-179		JAX-CKB	20797855
110T	PTEN	PEMBROLIZUMAB		JAX-CKB|CIViC	30742119|26645196
110T	PTEN	APITOLISIB		JAX-CKB	26951309
110T	PTEN	TALAZOPARIB		JAX-CKB	23881923
110T	PTEN	CAPECITABINE		PharmGKB
110T	PTEN	ONC-201		JAX-CKB	26474387
110T	PTEN	PA-799		JAX-CKB	21558396
110T	PTEN	DACTOLISIB		ClearityFoundationBiomarkers|JAX-CKB	27974663|26206338|28446642|26232337|22662154
110T	PTEN	PROGESTERONE		NCI	14557489
110T	PTEN	IDELALISIB		JAX-CKB	28178345
110T	PTEN	BMS-754807		JAX-CKB	26561558
110T	PTEN	SORAFENIB		JAX-CKB	27213589
110T	PTEN	MK-2206		JAX-CKB	28178345|26187616|24265152|22025163|21289267
110T	PTEN	VENETOCLAX		JAX-CKB	27974663
110T	PTEN	RUCAPARIB		JAX-CKB	23565244
110T	PTEN	VORINOSTAT		JAX-CKB	22693356|9661880
110T	PTEN	VS-5584		JAX-CKB	23270925
110T	PTEN	AEW-541		JAX-CKB	26577700
110T	PTEN	KU-55933		JAX-CKB	25870146
110T	PTEN	VOXTALISIB		JAX-CKB	24634413
110T	PTEN	NIRAPARIB		JAX-CKB
110T	PTEN	VELIPARIB		JAX-CKB
110T	PTEN	PICTILISIB		JAX-CKB	24265153|22693356|27020857|23136191|9661880|26058079|26577700|19276360|24322983|28119489|26733612
110T	PTEN	AT-13148		JAX-CKB	22781553
110T	PTEN	PANULISIB		JAX-CKB	25700704
110T	PTEN	PALBOCICLIB		JAX-CKB	27020857
110T	PTEN	CC-223		JAX-CKB	26177599
110T	PTEN	SAR-260301		JAX-CKB	27196754|24387221
110T	PTEN	AZD-8055		JAX-CKB	28446642
110T	PTEN	PHOSPHATIDYLETHANOLAMINE	substrate	DrugBank	15313215
110T	PTK2	CHEMBL1997335		DTC
110T	PTK2	SNS-314		DTC
110T	PTK2	PF-00562271	inhibitor	TALC|DTC|ChemblInteractions|GuideToPharmacology|TTD
110T	PTK2	RG-1530		DTC
110T	PTK2	GW843682X		DTC
110T	PTK2	DEFACTINIB	inhibitor	TdgClinicalTrial|ChemblInteractions
110T	PTK2	GSK-2256098	inhibitor	ChemblInteractions|TTD
110T	PTK2	PD-0166285		DTC
110T	PTK2	ADAVOSERTIB		DTC
110T	PTK2	VS-4718	inhibitor	ChemblInteractions|GuideToPharmacology|TTD
110T	PTK2	CEP-37440	inhibitor	ChemblInteractions|GuideToPharmacology|TTD
110T	PTK2	ENMD-2076	inhibitor	TdgClinicalTrial|GuideToPharmacology
110T	PTK2	MLN-8054		DTC
110T	PTK2	CHEMBL2333445		DTC	22819505
110T	PTK2	ENTRECTINIB		DTC
110T	PTK2	HESPERADIN	inhibitor	DTC	19035792
110T	PTK2	R-406		DTC
110T	PTK2	PAZOPANIB		DTC
110T	PTK2	ALISERTIB		DTC
110T	PTK2	BI-853520	inhibitor	ChemblInteractions|TTD
110T	PTK2	ILORASERTIB		DTC
110T	PTK2	DEFACTINIB HYDROCHLORIDE		TTD
110T	PTK2	CHEMBL456559		DTC	18989950
110T	PTK2	MASITINIB	inhibitor	MyCancerGenome
110T	PTK2	CHLORPYRAMIN HYDROCHLORIDE		DTC	19610651
110T	PTK2	LINIFANIB		DTC
110T	PTK2	ENDOSTATIN		DrugBank	10592235
110T	PTK2	FOSTAMATINIB	inhibitor	DrugBank	26516587
110T	PTK2	CHEMBL205098		DrugBank	10592235
110T	PTK2	CHEMBL458997		DrugBank	10592235
110T	SLC22A2	CIMETIDINE		DTC	21599003
110T	SLC22A2	LAMIVUDINE		PharmGKB
110T	SLC22A2	TRYPTOPHAN		PharmGKB	22590580
110T	SLC22A2	CISPLATIN		PharmGKB	21902499|28448657|27457817|22223530|25823781
110T	SLC22A2	DALFAMPRIDINE		PharmGKB	24433361
110T	SLC22A2	METFORMIN		PharmGKB	23417334|25939711|24624919|22722338
110T	TFPI2	HEPARIN		NCI	2416032
110T	TRPV4	GSK2798745	antagonist	ChemblInteractions|TTD
110T	TRPV4	CHEMBL120580		DTC	16998480
110T	TRPV4	CANNABIDIOL	activator	DrugBank	21726418
110T	TRPV4	BUTAMBEN	inhibitor	DrugBank	22133806|15923341
110T	TRPV4	NABIXIMOLS		DrugBank
